# Supplementary material for: Wolbachia in butterflies and moths: geographic structure in infection frequency
Source: Front Zool. 2015 Jul 16;12:16. doi: 10.1186/s12983-015-0107-z (PMC4502936; doi:10.1186/s12983-015-0107-z)
Supplement: Additional file 1: Table S1. — Survey of Wolbachia infection in Lepidoptera. The details of host taxonomy, its geography and its infection status along with references. [file 12983_2015_107_MOESM1_ESM.xlsx]

## Sheet: Table S1
Table S1 The survey of Wolbachia infection in Lepidoptera
Genus	Species	Superfamily	Family	Locations	Latitude (-42to62)	Country	Continent	Infection	References	Genes used for detecting and sequencing	n	Positive	Negative	%
Acraea	encedana	Papilionoidea	Nymphalidae	Kajjan, Uganda	0.209362	Uganda	Africa	Yes	Hassan et al. 2013b	wsp	67	48	19	71.6418
Acraea	encedana	Papilionoidea	Nymphalidae	Malabigam, Uganda	0.635251	Uganda	Africa	Yes	Hassan et al. 2013b	wsp	52	48	4	92.3077
Acraea	encedon	Papilionoidea	Nymphalidae	Uganda	1.49154	Uganda	Africa	Yes	Hassan et al. 2013a	wsp	113	48	65	42.4779
Acraea	encedon	Papilionoidea	Nymphalidae	Uganda	1.49154	Uganda	Africa	Yes	Hassan et al. 2013a	wsp	93	44	49	47.3118
Acraea	encedon	Papilionoidea	Nymphalidae	Uganda	1.49154	Uganda	Africa	Yes	Hassan et al. 2013a	wsp	402	183	219	45.5224
Acraea	encedon	Papilionoidea	Nymphalidae	Uganda	1.49154	Uganda	Africa	Yes	Hassan et al. 2013a	wsp	31	9	22	29.0323
Acraea	encedon	Papilionoidea	Nymphalidae	Uganda	1.49154	Uganda	Africa	Yes	Hassan et al. 2013a	wsp	6	1	5	16.6667
Acraea	encedon	Papilionoidea	Nymphalidae	Uganda	1.49154	Uganda	Africa	Yes	Hassan et al. 2013a	wsp	4	2	2	50
Acraea	encedon	Papilionoidea	Nymphalidae	Uganda	1.49154	Uganda	Africa	Yes	Hassan et al. 2013a	wsp	5	1	4	20
Acraea	encedon	Papilionoidea	Nymphalidae	Uganda	1.49154	Uganda	Africa	Yes	Hassan et al. 2013a	wsp	4	1	3	25
Acraea	violae	Papilionoidea	Nymphalidae	Pune city, India	18.519	India	Asia	No	Salunke et al. 2012	wsp, MLST	2	0	2	0
Actizera	lucida	Papilionoidea	Lycaenidae	NA	NA	NA	NA	No	Russell et al. 2008	wsp, MLST	1	0	1	0
Aethiopana	honorius	Papilionoidea	Lycaenidae	NA	NA	NA	NA	No	Russell et al. 2008	wsp, MLST	1	0	1	0
Agriphila	tristella	Pyraloidea	Pyralidae	Silwood Park, southern UK	51.4058	UK	Europue	Yes	West et al. 1998	16S, ftsZ	1	1	0	100
Allosmaitia	sp.	Papilionoidea	Lycaenidae	NA	NA	NA	NA	No	Russell et al. 2008	wsp, MLST	1	0	1	0
Allotinus	nicholsi	Papilionoidea	Lycaenidae	NA	NA	NA	NA	No	Russell et al. 2008	wsp, MLST	1	0	1	0
Amata	passalis	Noctuoidea	Erebidae	Bangalore,Karnataka, India	12.9707	India	Asia	Yes	Pattabhiramaiah et al. 2012	16S	NA	NA	NA	NA
Amblypodia	narada	Papilionoidea	Lycaenidae	NA	NA	NA	NA	No	Russell et al. 2008	wsp, MLST	1	0	1	0
Amphipyra	pyramidea	Noctuoidea	Noctuidae	Silkwood Park, southern UK	51.4058	UK	Europue	No	West et al. 1998	16S, ftsZ	1	0	1	0
Anaphaeis	aurota	Papilionoidea	Pieridae	Pune city, India	18.519	India	Asia	No	Salunke et al. 2012	wsp, MLST	1	0	1	0
Anthene	emolus	Papilionoidea	Lycaenidae	Malaysia	2.59428	Malaysia	Asia	Yes	Russell et al. 2008	wsp, MLST	1	1	0	100
Anthocharis	scolymus	Papilionoidea	Pieridae	Fukuyama, Mie, Gunma, Japan	36.5052	Japan	Asia	No	Tagami and Miura 2004	wsp	5	0	5	0
Apolia	crataegi adherbal	Papilionoidea	Pieridae	Asahikawa, Japan	43.7807	Japan	Asia	No	Tagami and Miura 2004	wsp	3	0	3	0
Araschnia	burejana	Papilionoidea	Nymphalidae	Mie, Japan	34.5218	Japan	Asia	No	Tagami and Miura 2004	wsp	1	0	1	0
Arhopala	micale	Papilionoidea	Lycaenidae	NA	NA	NA	NA	No	Russell et al. 2008	wsp, MLST	1	0	1	0
Ariadne	merione	Papilionoidea	Nymphalidae	Bangalore, India	12.9707	India	Asia	No	Ankola et al. 2011	wsp, ftsZ	30	0	30	0
Ariadne	merione	Papilionoidea	Nymphalidae	Alandi, India	18.6727	India	Asia	Yes	Salunke et al. 2012	wsp, MLST	3	1	2	33.3333
Artopoetes	pryeri	Papilionoidea	Lycaenidae	Tochigi, Japan	36.693	Japan	Asia	No	Tagami and Miura 2004	wsp	1	0	1	0
Aslauga	aura	Papilionoidea	Lycaenidae	NA	NA	NA	NA	No	Russell et al. 2008	wsp, MLST	1	0	1	0
Aslauga	orientalis	Papilionoidea	Lycaenidae	NA	NA	NA	NA	No	Russell et al. 2008	wsp, MLST	1	0	1	0
Atethmia	centrago	Noctuoidea	Noctuidae	Silwood Park, southern UK	51.4058	UK	Europue	No	West et al. 1998	16S, ftsZ	1	0	1	0
Atrytonopsis	hianna	Papilionoidea	Hesperiidae	Newaygo Co.,MI, US	43.5168	US	North America	Yes	Hamm et al. 2014	16S, fbpA	1	1	0	100
Atrytonopsis	sp.	Papilionoidea	Hesperiidae	Fort Macon, NC, US	34.6981	US	North America	Yes	Hamm et al. 2014	16S, fbpA	5	5	0	100
Axiocerces	bambana	Papilionoidea	Lycaenidae	NA	NA	NA	NA	No	Russell et al. 2008	wsp, MLST	1	0	1	0
Azanus	mirza	Papilionoidea	Lycaenidae	Ghana	7.98541	Ghana	Africa	Yes	Russell et al. 2008	wsp, MLST	1	1	0	100
Baliochila	minima	Papilionoidea	Lycaenidae	NA	NA	NA	NA	No	Russell et al. 2008	wsp, MLST	1	0	1	0
Borbo	cinnara	Papilionoidea	Hesperiidae	Alandi, India	18.6727	India	Asia	No	Salunke et al. 2012	wsp, MLST	1	0	1	0
Brangas	felderi	Papilionoidea	Lycaenidae	NA	NA	NA	NA	Yes	Russell et al. 2008	wsp, MLST	1	1	0	100
Britomartis	bravurus	Papilionoidea	Lycaenidae	NA	NA	NA	NA	No	Russell et al. 2008	wsp, MLST	1	0	1	0
Busseola	fusca	Noctuoidea	Noctuidae	Potchefstroom, South Africa	-26.7155	South Africa	Africa	No	Pillay et al. 2011	16S, ftsZ, wsp	10	0	10	0
Byasa	alcinous	Papilionoidea	Papilionidae	Mie, Gunma, Japan	36.5085	Japan	Asia	No	Tagami and Miura 2004	wsp	7	0	7	0
Byblia	ilithyia	Papilionoidea	Nymphalidae	Alandi, India	18.6727	India	Asia	No	Salunke et al. 2012	wsp, MLST	1	0	1	0
Cacyreus	marshalli	Papilionoidea	Lycaenidae	NA	NA	NA	NA	No	Russell et al. 2008	wsp, MLST	1	0	1	0
Cadra	cautella	Noctuoidea	Noctuidae	Tsuchiura, Japan	36.0989	Japan	Asia	Yes	Sasaki et al. 2002	ftsZ	NA	NA	NA	NA
Caleta	caleta	Papilionoidea	Lycaenidae	Mulshi, India	18.5003	India	Asia	Yes	Salunke et al. 2012	wsp, MLST	1	1	0	100
Caleta	elna	Papilionoidea	Lycaenidae	NA	NA	NA	NA	No	Russell et al. 2008	wsp, MLST	1	0	1	0
Callipsyche	behrii	Papilionoidea	Lycaenidae	NA	NA	NA	NA	No	Russell et al. 2008	wsp, MLST	1	0	1	0
Callophrys	muiri	Papilionoidea	Lycaenidae	California, US	37.1669	US	North America	No	Hamm et al. 2014	16S, fbpA	8	0	8	0
Callophrys	thornei	Papilionoidea	Lycaenidae	San diego county, California, US	33.0196	US	North America	No	Hamm et al. 2014	16S, fbpA	5	0	5	0
Calycopis	calus	Papilionoidea	Lycaenidae	NA	NA	NA	NA	No	Russell et al. 2008	wsp, MLST	1	0	1	0
Castalius	rosimon	Papilionoidea	Lycaenidae	Junnar, India	19.2038	India	Asia	Yes	Salunke et al. 2012	wsp, MLST	2	2	0	100
Catapaecilma	major	Papilionoidea	Lycaenidae	NA	NA	NA	NA	No	Russell et al. 2008	wsp, MLST	1	0	1	0
Catopsilia	crocale	Papilionoidea	Pieridae	Bangalore,Karnataka, India	12.9707	India	Asia	Yes	Pattabhiramaiah et al. 2012	16S	NA	NA	NA	NA
Catopsilia	pomona	Papilionoidea	Pieridae	Mulshi, India	18.5004	India	Asia	Yes	Salunke et al. 2012	wsp, MLST	10	2	8	20
Catopsilia	pomona pomona	Papilionoidea	Pieridae	Okinawa, Japan	26.9296	Japan	Asia	No	Tagami and Miura 2004	wsp	1	0	1	0
Catopsilia	pyranthe	Papilionoidea	Pieridae	Bangalore, India	12.9707	India	Asia	No	Ankola et al. 2011	wsp, ftsZ	30	0	30	0
Catopsilia	pyranthe	Papilionoidea	Pieridae	Bangalore,Karnataka, India	12.9694	India	Asia	Yes	Pattabhiramaiah et al. 2012	16S	NA	NA	NA	NA
Catopsilia	pyranthe pyranthe	Papilionoidea	Pieridae	Okinawa, Japan	26.9296	Japan	Asia	No	Tagami and Miura 2004	wsp	1	0	1	0
Celastrina	argiolus	Papilionoidea	Lycaenidae	USA	39.8285	US	North America	Yes	Russell et al. 2008	wsp, MLST	1	1	0	100
Celastrina	argiolus ladonides	Papilionoidea	Lycaenidae	Gunma, Japan	36.5041	Japan	Asia	No	Tagami and Miura 2004	wsp	1	0	1	0
Cepora	nerissa	Papilionoidea	Pieridae	Thane, India	19.2178	India	Asia	Yes	Salunke et al. 2012	wsp, MLST	1	1	0	100
Challophrys	irus	Papilionoidea	Lycaenidae	Allegan County, Michigan, US	42.6035	US	North America	Yes	Hamm et al. 2014	16S, fbpA	1	1	0	100
Charaxes	dolon	Papilionoidea	Nymphalidae	Pune city, India	18.519	India	Asia	No	Salunke et al. 2012	wsp, MLST	1	0	1	0
Cheritra	freja	Papilionoidea	Lycaenidae	NA	NA	NA	NA	No	Russell et al. 2008	wsp, MLST	1	0	1	0
Chilo	partellus	Pyraloidea	Crambidae	South African Sugarcane Research Institute, South Africa	-29.7421	South Africa	Africa	Yes	Pillay et al. 2011	16S, ftsZ, wsp	17	17	0	100
Chilo	partellus	Pyraloidea	Crambidae	Komatipoort, South Africa	-25.4502	South Africa	Africa	Yes	Pillay et al. 2011	16S, ftsZ, wsp	15	15	0	100
Chilo	partellus	Pyraloidea	Crambidae	Lab colony, SASRI, South Africa	-29.7421	South Africa	Africa	No	Pillay et al. 2011	16S, ftsZ, wsp	30	0	30	0
Chilo	suppressalis	Pyraloidea	Crambidae	Rice field, Thailand	15.3394	Thailand	Asia	No	Kittayapong et al. 2003	wsp, ftsZ	1	0	1	0
Chilo	sp.	Pyraloidea	Crambidae	Feurs, France	45.7463	France	Europue	Yes	Duron et al. 2008	wsp	12	12	0	100
Chliaria	kina	Papilionoidea	Lycaenidae	NA	NA	NA	NA	No	Russell et al. 2008	wsp, MLST	1	0	1	0
Chrysozephyrus	smaragdinus	Papilionoidea	Lycaenidae	Gunma, Japan	36.5052	Japan	Asia	No	Tagami and Miura 2004	wsp	1	0	1	0
Cigaritis	syama	Papilionoidea	Lycaenidae	NA	NA	NA	NA	Yes	Russell et al. 2008	wsp, MLST	1	1	0	100
Cnaphalocrocis	medinalis	Pyraloidea	Crambidae	Changsha, Hunan, China	28.2312	China	Asia	Yes	Chai et al. 2011	16S, ftsZ, wsp	20	8	12	40
Cnaphalocrocis	medinalis	Pyraloidea	Crambidae	Dazhou, Hainan, China	19.529	China	Asia	Yes	Chai et al. 2011	16S, ftsZ, wsp	20	14	6	70
Cnaphalocrocis	medinalis	Pyraloidea	Crambidae	Jian,Jiangxi, China	27.1138	China	Asia	Yes	Chai et al. 2011	16S, ftsZ, wsp	20	16	4	80
Cnaphalocrocis	medinalis	Pyraloidea	Crambidae	Jinan, Shandong, China	36.6534	China	Asia	Yes	Chai et al. 2011	16S, ftsZ, wsp	20	12	8	60
Cnaphalocrocis	medinalis	Pyraloidea	Crambidae	Lishui, Zhejiang, China	28.4679	China	Asia	Yes	Chai et al. 2011	16S, ftsZ, wsp	20	16	4	80
Cnaphalocrocis	medinalis	Pyraloidea	Crambidae	Nanchang, Jiangxi, China	28.687	China	Asia	Yes	Chai et al. 2011	16S, ftsZ, wsp	20	12	8	60
Cnaphalocrocis	medinalis	Pyraloidea	Crambidae	Nanjing, Jiangsu, China	32.0603	China	Asia	Yes	Chai et al. 2011	16S, ftsZ, wsp	20	16	4	80
Cnaphalocrocis	medinalis	Pyraloidea	Crambidae	Nanning,Guangxi, China	22.8193	China	Asia	Yes	Chai et al. 2011	16S, ftsZ, wsp	20	12	8	60
Cnaphalocrocis	medinalis	Pyraloidea	Crambidae	Ningde, Zhejiang, China	29.8716	China	Asia	Yes	Chai et al. 2011	16S, ftsZ, wsp	20	16	4	80
Cnaphalocrocis	medinalis	Pyraloidea	Crambidae	Ninghe, Fujian, China	26.666	China	Asia	Yes	Chai et al. 2011	16S, ftsZ, wsp	20	12	8	60
Cnaphalocrocis	medinalis	Pyraloidea	Crambidae	Ninghe, Tianjin, China	39.3357	China	Asia	Yes	Chai et al. 2011	16S, ftsZ, wsp	20	8	12	40
Cnaphalocrocis	medinalis	Pyraloidea	Crambidae	Sandu, Guizhou, China	25.9989	China	Asia	Yes	Chai et al. 2011	16S, ftsZ, wsp	20	12	8	60
Cnaphalocrocis	medinalis	Pyraloidea	Crambidae	Shaoguan, Guangdong, China	24.8112	China	Asia	Yes	Chai et al. 2011	16S, ftsZ, wsp	20	10	10	50
Cnaphalocrocis	medinalis	Pyraloidea	Crambidae	Wenzhou, Zhejiang, China	27.9975	China	Asia	Yes	Chai et al. 2011	16S, ftsZ, wsp	20	18	2	90
Cnaphalocrocis	medinalis	Pyraloidea	Crambidae	Wuhan, Hubei, China	30.5953	China	Asia	Yes	Chai et al. 2011	16S, ftsZ, wsp	20	10	10	50
Cnaphalocrocis	medinalis	Pyraloidea	Crambidae	Wuyishan, Fujian, China	27.7572	China	Asia	Yes	Chai et al. 2011	16S, ftsZ, wsp	20	12	8	60
Cnaphalocrocis	medinalis	Pyraloidea	Crambidae	Xinxiang, Henan, China	35.3044	China	Asia	Yes	Chai et al. 2011	16S, ftsZ, wsp	20	10	10	50
Cnaphalocrocis	medinalis	Pyraloidea	Crambidae	Yaan, Sichuan, China	29.9809	China	Asia	Yes	Chai et al. 2011	16S, ftsZ, wsp	20	8	12	40
Cnaphalocrocis	medinalis	Pyraloidea	Crambidae	Yangzhou, Jiangsu, China	32.3954	China	Asia	Yes	Chai et al. 2011	16S, ftsZ, wsp	20	18	2	90
Cnaphalocrocis	medinalis	Pyraloidea	Crambidae	Zhaotong, Yunnan, China	27.3388	China	Asia	Yes	Chai et al. 2011	16S, ftsZ, wsp	20	10	10	50
Cnaphalocrocis	medinalis	Pyraloidea	Crambidae	Rice field, Thailand	15.3394	Thailand	Asia	Yes	Kittayapong et al. 2003	wsp, ftsZ	86	42	44	48.8372
Cnaphalocrocis	medinalis	Pyraloidea	Crambidae	India	23.0023	India	Asia	Yes	Behera et al. 2001	16S	NA	NA	NA	NA
Colias	erate poliographus	Papilionoidea	Pieridae	Tamayama, Morioka, Iwate Prefecture, Japan	39.8183	Japan	Asia	Yes	Narita et al. 2009	wsp, groE, MLST	22	21	1	95.4545
Colias	erate poliographus	Papilionoidea	Pieridae	Nishine, Shizukuishi, Iwate Prefecture, Japan	39.7518	Japan	Asia	Yes	Narita et al. 2009	wsp, groE, MLST	8	8	0	100
Colias	erate poliographus	Papilionoidea	Pieridae	Minamisaku, Nagano Prefecture, Japan	36.0164	Japan	Asia	Yes	Narita et al. 2009	wsp, groE, MLST	7	6	1	85.7143
Colias	erate poliographus	Papilionoidea	Pieridae	Tsukuba, Ibaraki Prefecture, Japan	36.1048	Japan	Asia	Yes	Narita et al. 2009	wsp, groE, MLST	12	11	1	91.6667
Colias	erate poliographus	Papilionoidea	Pieridae	Kashiwa, Chiba Prefecture, Japan	35.8625	Japan	Asia	Yes	Narita et al. 2009	wsp, groE, MLST	12	12	0	100
Colias	erate poliographus	Papilionoidea	Pieridae	Matsudo, Chiba Prefecture, Japan	35.7956	Japan	Asia	Yes	Narita et al. 2009	wsp, groE, MLST	10	10	0	100
Colias	erate poliographus	Papilionoidea	Pieridae	Nishinoomote, Kagoshima Prefecture, Japan	30.7049	Japan	Asia	Yes	Narita et al. 2009	wsp, groE, MLST	18	18	0	100
Colias	erate poliographus	Papilionoidea	Pieridae	Okinawa, Fukuyama, Mie, Japan	34.5037	Japan	Asia	Yes	Tagami and Miura 2004	wsp	21	10	11	47.619
Colias	eurytheme	Papilionoidea	Pieridae	Bangalore,Karnataka, India	12.9707	India	Asia	Yes	Pattabhiramaiah et al. 2012	16S	NA	NA	NA	NA
Colotis	amata	Papilionoidea	Pieridae	Ahemadnagar, India	19.0948	India	Asia	Yes	Salunke et al. 2012	wsp, MLST	2	2	0	100
Creon	cleobis	Papilionoidea	Lycaenidae	NA	NA	NA	NA	No	Russell et al. 2008	wsp, MLST	1	0	1	0
Cupidesthes	lithas	Papilionoidea	Lycaenidae	NA	NA	NA	NA	No	Russell et al. 2008	wsp, MLST	1	0	1	0
Cupidopsis	cissus	Papilionoidea	Lycaenidae	NA	NA	NA	NA	No	Russell et al. 2008	wsp, MLST	1	0	1	0
Curetis	bulis	Papilionoidea	Lycaenidae	NA	NA	NA	NA	No	Russell et al. 2008	wsp, MLST	1	0	1	0
Curetis	thetis	Papilionoidea	Lycaenidae	Mulshi, India	18.5004	India	Asia	No	Salunke et al. 2012	wsp, MLST	1	0	1	0
Cyclophora	punctaria	Geometroidea	Geometridae	Silwood Park, southern UK	51.4058	UK	Europue	Yes	West et al. 1998	16S, ftsZ	1	1	0	100
Cyrestis	thyodamas mabella	Papilionoidea	Nymphalidae	Okinawa, Japan	26.9308	Japan	Asia	No	Tagami and Miura 2004	wsp	2	0	2	0
Danaus	chrysippus	Papilionoidea	Nymphalidae	Bangalore, India	12.9707	India	Asia	No	Ankola et al. 2011	wsp, ftsZ	30	0	30	0
Danaus	chrysippus	Papilionoidea	Nymphalidae	Mulshi, India	18.5004	India	Asia	Yes	Salunke et al. 2012	wsp, MLST	3	1	2	33.3333
Danaus	genutia	Papilionoidea	Nymphalidae	Bangalore, India	12.9707	India	Asia	No	Ankola et al. 2011	wsp, ftsZ	30	0	30	0
Danaus	genutia	Papilionoidea	Nymphalidae	Pune city, India	18.519	India	Asia	No	Salunke et al. 2012	wsp, MLST	1	0	1	0
Danaus	melanippus	Papilionoidea	Nymphalidae	NA	NA	NA	NA	No	Russell et al. 2008	wsp, MLST	1	0	1	0
Delias	eucharis	Papilionoidea	Pieridae	Pune city, India	18.519	India	Asia	Yes	Salunke et al. 2012	wsp, MLST	1	1	0	100
Delias	microsticha	Papilionoidea	Pieridae	NA	NA	NA	NA	No	Russell et al. 2008	wsp, MLST	1	0	1	0
Dendrolimus	spectabilis	Lasiocampoidea	Lasiocampidae	Fukuyama, Japan	34.499	Japan	Asia	Yes	Tagami and Miura 2004	wsp	2	1	1	50
Deudorix	diovis	Papilionoidea	Lycaenidae	NA	NA	NA	NA	No	Russell et al. 2008	wsp, MLST	1	0	1	0
Diacrasia	oblique	Noctuoidea	Arctiidae	Bangalore,Karnataka, India	12.9707	India	Asia	No	Pattabhiramaiah et al. 2012	16S	NA	NA	NA	NA
Diaphania	pulverulentalis	Pyraloidea	Pyralidae	Bangalore,Karnataka, India	12.9707	India	Asia	Yes	Pattabhiramaiah et al. 2012	16S	NA	NA	NA	NA
Drepana	binaria	Drepanoidea	Drepanidae	Silwood Park, southern UK	51.4058	UK	Europue	Yes	West et al. 1998	16S, ftsZ	1	1	0	100
Eicochrysops	hippocrates	Papilionoidea	Lycaenidae	NA	NA	NA	NA	No	Russell et al. 2008	wsp, MLST	1	0	1	0
Eldana	saccharina	Pyraloidea	Pyralidae	Lab colony, SASRI, South Africa	-29.7421	South Africa	Africa	No	Pillay et al. 2011	16S, ftsZ, wsp	20	0	20	0
Ephestia	cautella	Pyraloidea	Pyralidae	NA	NA	NA	NA	Yes	Kellen and Hoffmann 1981	Non-PCR detection	NA	NA	NA	NA
Ephestia	cautella	Pyraloidea	Pyralidae	Japan	36.1977	Japan	Asia	Yes	Sasaki and Ishikawa 1999	wsp, ftsZ	NA	NA	NA	NA
Ephestia	kuehniella	Pyraloidea	Pyralidae	Tokyo, Japan	35.6189	Japan	Asia	Yes	Tagami and Miura 2004	wsp	40	20	20	50
Ephestia	kuehniella	Pyraloidea	Pyralidae	Tsuchiura, Japan	36.0809	Japan	Asia	Yes	Sasaki et al. 2002	ftsZ	NA	NA	NA	NA
Ephestia	kuehniella	Pyraloidea	Pyralidae	Tsuchiura, Japan	36.0809	Japan	Asia	Yes	Sasaki and Ishikawa 1999	wsp, ftsZ	NA	NA	NA	NA
Ephestia	kuehniella	Pyraloidea	Pyralidae	Yokohama, Japan	35.4568	Japan	Asia	Yes	Sasaki and Ishikawa 1999	wsp, ftsZ	NA	NA	NA	NA
Epicopeia	hainesii	Geometroidea	Epicopeiidae	Fukuyama, Japan	34.499	Japan	Asia	No	Tagami and Miura 2004	wsp	4	0	4	0
Euchrysops	cnejus	Papilionoidea	Lycaenidae	Junnar, India	19.2037	India	Asia	No	Salunke et al. 2012	wsp, MLST	1	0	1	0
Euliphyra	hewitsoni	Papilionoidea	Lycaenidae	NA	NA	NA	NA	No	Russell et al. 2008	wsp, MLST	1	0	1	0
Euphilotes	pallescens arenamontana	Papilionoidea	Lycaenidae	Sand Mountain, Churchill County, Nevada, US	39.3085	US	North America	Yes	Hamm et al. 2014	16S, fbpA	12	3	9	25
Euphyes	dukesi	Papilionoidea	Hesperiidae	Wayne County, Michigan, US	42.3192	US	North America	Yes	Hamm et al. 2014	16S, fbpA	1	1	0	100
Euplagia	quadripunctaria	Noctuoidea	Arctiidae	Feurs, France	45.7462	France	Europue	No	Duron et al. 2008	wsp	2	0	2	0
Euploea	core	Papilionoidea	Nymphalidae	Bangalore, India	12.9707	India	Asia	No	Ankola et al. 2011	wsp, ftsZ	30	0	30	0
Euploea	core	Papilionoidea	Nymphalidae	Pune city, India	18.519	India	Asia	No	Salunke et al. 2012	wsp, MLST	2	0	2	0
Eupterote	mellifera	Bombycoidea	Eupterotidae	Bangalore, Karnataka, India	12.9714	India	Asia	Yes	Pattabhiramaiah et al. 2012	16S	NA	NA	NA	NA
Eurema	blanda	Papilionoidea	Pieridae	Iriomote Is., Okinawa, Japan	24.334	China	Asia	No	Narita et al. 2006	wsp, ftsZ	NA	NA	NA	NA
Eurema	brigitta	Papilionoidea	Pieridae	Pune city, India	18.519	India	Asia	No	Salunke et al. 2012	wsp, MLST	2	0	2	0
Eurema	hecabe	Papilionoidea	Pieridae	Okinawa, Mie Gunma, Japan	36.493	Japan	Asia	Yes	Tagami and Miura 2004	wsp	14	7	7	50
Eurema	hecabe	Papilionoidea	Pieridae	Junnar, India	19.2061	India	Asia	Yes	Salunke et al. 2012	wsp, MLST	11	5	6	45.4545
Eurema	laeta	Papilionoidea	Pieridae	Tochigi, Japan	36.6886	Japan	Asia	No	Tagami and Miura 2004	wsp	1	0	1	0
Eurema	laeta	Papilionoidea	Pieridae	Junnar, India	19.2059	India	Asia	Yes	Salunke et al. 2012	wsp, MLST	2	1	1	50
Euthalia	lubentina	Papilionoidea	Nymphalidae	Pune city, India	18.519	India	Asia	No	Salunke et al. 2012	wsp, MLST	1	0	1	0
Euthalia	nais	Papilionoidea	Nymphalidae	Pune city, India	18.5183	India	Asia	No	Salunke et al. 2012	wsp, MLST	1	0	1	0
Everes	argiades	Papilionoidea	Lycaenidae	Tochigi, Japan	36.6952	Japan	Asia	Yes	Tagami and Miura 2004	wsp	4	2	2	50
Falcuna	iturina	Papilionoidea	Lycaenidae	NA	NA	NA	NA	No	Russell et al. 2008	wsp, MLST	1	0	1	0
Famegana	alsulus	Papilionoidea	Lycaenidae	NA	NA	NA	NA	Yes	Russell et al. 2008	wsp, MLST	1	1	0	100
Fixenia	iyonis ssp.	Papilionoidea	Lycaenidae	Kochi, Japan	33.5816	Japan	Asia	No	Tagami and Miura 2004	wsp	1	0	1	0
Fixenia	mera	Papilionoidea	Lycaenidae	Nagano, Japan	36.6636	Japan	Asia	No	Tagami and Miura 2004	wsp	3	0	3	0
Flos	anniella	Papilionoidea	Lycaenidae	NA	NA	NA	NA	No	Russell et al. 2008	wsp, MLST	1	0	1	0
Glyphodes	pyloalis	Pyraloidea	Pyralidae	Bangalore, Karnataka, India	12.9714	India	Asia	Yes	Pattabhiramaiah et al. 2012	16S	NA	NA	NA	NA
Graphium	agamemnon	Papilionoidea	Papilionidae	Pune city, India	18.519	India	Asia	No	Salunke et al. 2012	wsp, MLST	2	0	2	0
Graphium	sarpedon nipponum	Papilionoidea	Papilionidae	Gunma, Japan	36.5085	Japan	Asia	No	Tagami and Miura 2004	wsp	1	0	1	0
Heliophorus	kiana	Papilionoidea	Lycaenidae	NA	NA	NA	NA	No	Russell et al. 2008	wsp, MLST	1	0	1	0
Hemiolaus	caeculus	Papilionoidea	Lycaenidae	NA	NA	NA	NA	No	Russell et al. 2008	wsp, MLST	1	0	1	0
Hesperia	ottoe	Papilionoidea	Hesperiidae	Allegan, Co, MI, US	42.528	US	North America	Yes	Hamm et al. 2014	16S, fbpA	1	1	0	100
Horaga	onyx	Papilionoidea	Lycaenidae	Malaysia	2.59428	Malaysia	Asia	Yes	Russell et al. 2008	wsp, MLST	1	1	0	100
Hypaurotis	crysalus	Papilionoidea	Lycaenidae	NA	NA	NA	NA	Yes	Russell et al. 2008	wsp, MLST	1	1	0	100
Hypochrysops	apelles	Papilionoidea	Lycaenidae	NA	NA	NA	NA	No	Russell et al. 2008	wsp, MLST	1	0	1	0
Hypolimnas	bolina	Papilionoidea	Nymphalidae	Kota Kinabalu, Malaysia	5.97641	Malaysia	Asia	Yes	Charlat et al. 2005	wsp	49	25	24	51.0204
Hypolimnas	bolina	Papilionoidea	Nymphalidae	Mekong Delta, Vietnam	10.1886	Vietnam	Asia	Yes	Charlat et al. 2005	wsp	16	8	8	50
Hypolimnas	bolina	Papilionoidea	Nymphalidae	Hong Kong, China	22.4094	China	Asia	Yes	Charlat et al. 2005	wsp	6	3	3	50
Hypolimnas	bolina	Papilionoidea	Nymphalidae	Tutuila, American Samoa	-14.3022	American Samoa	Oceania	Yes	Dyson and Hurst 2004	wsp, ftsZ	6	6	0	100
Hypolimnas	bolina	Papilionoidea	Nymphalidae	Olosega, American Samoa	-14.1747	American Samoa	Oceania	Yes	Charlat et al. 2005	wsp	23	23	0	100
Hypolimnas	bolina	Papilionoidea	Nymphalidae	Wayalailai, Fiji	-17.3666	Fiji	Oceania	Yes	Charlat et al. 2005	wsp	117	76	41	64.9573
Hypolimnas	bolina	Papilionoidea	Nymphalidae	Taveuni, Fiji	-16.8397	Fiji	Oceania	Yes	Dyson et al. 2002	wsp, ftsZ	54	34	20	62.963
Hypolimnas	bolina	Papilionoidea	Nymphalidae	Viti Levu, Fiji	-17.8445	Fiji	Oceania	Yes	Dyson et al. 2002	wsp, ftsZ	30	24	6	80
Hypolimnas	bolina	Papilionoidea	Nymphalidae	Savaii, Independent Samoa	-13.657	American Samoa	Oceania	Yes	Dyson and Hurst 2004	wsp, ftsZ	70	35	35	50
Hypolimnas	bolina	Papilionoidea	Nymphalidae	Upolu, Independent Samoa	-13.9136	American Samoa	Oceania	Yes	Dyson and Hurst 2004	wsp, ftsZ	511	257	254	50.2935
Hypolimnas	bolina	Papilionoidea	Nymphalidae	Rurutu, French Polynesia	-22.4798	France	Europue	Yes	Charlat et al. 2005	wsp	107	62	45	57.9439
Hypolimnas	bolina	Papilionoidea	Nymphalidae	Tubuai, French Polynesia	-23.3566	France	Europue	Yes	Charlat et al. 2005	wsp	19	19	0	100
Hypolimnas	bolina	Papilionoidea	Nymphalidae	Ua Huka, French Polynesia	-8.90768	France	Europue	Yes	Charlat et al. 2005	wsp	80	43	37	53.75
Hypolimnas	bolina	Papilionoidea	Nymphalidae	Moorea, French Polynesia	-17.5388	France	Europue	Yes	Charlat et al. 2005	wsp	49	25	24	51.0204
Hypolimnas	bolina	Papilionoidea	Nymphalidae	Tahiti, French Polynesia	-17.6454	France	Europue	Yes	Charlat et al. 2005	wsp	28	14	14	50
Hypolimnas	bolina	Papilionoidea	Nymphalidae	Okinawa, Japan	26.9308	Japan	Asia	Yes	Tagami and Miura 2004	wsp	8	4	4	50
Hypolimnas	bolina	Papilionoidea	Nymphalidae	Junnar, India	19.2059	India	Asia	Yes	Salunke et al. 2012	wsp, MLST	7	3	4	42.8571
Hypolimnas	misippus	Papilionoidea	Nymphalidae	Khanpur, India	28.5343	India	Asia	No	Salunke et al. 2012	wsp, MLST	4	0	4	0
Hypolycaena	erylus	Papilionoidea	Lycaenidae	NA	NA	NA	NA	No	Russell et al. 2008	wsp, MLST	1	0	1	0
Hyposidra	talac	Geometroidea	Geometridae	Bangalore,Karnataka, India	12.9707	India	Asia	No	Pattabhiramaiah et al. 2012	16S	NA	NA	NA	NA
Ideopsis	similis similis	Papilionoidea	Nymphalidae	Okinawa, Japan	26.9308	Japan	Asia	Yes	Tagami and Miura 2004	wsp	8	4	4	50
Iolaus	catori	Papilionoidea	Lycaenidae	NA	NA	NA	NA	No	Russell et al. 2008	wsp, MLST	1	0	1	0
Iraota	rochana	Papilionoidea	Lycaenidae	Malaysia	2.59428	Malaysia	Asia	Yes	Russell et al. 2008	wsp, MLST	1	1	0	100
Ixias	marianne	Papilionoidea	Pieridae	Pune city, India	18.519	India	Asia	No	Salunke et al. 2012	wsp, MLST	2	0	2	0
Ixias	pyrene	Papilionoidea	Pieridae	Pune city, India	18.519	India	Asia	Yes	Salunke et al. 2012	wsp, MLST	1	1	0	100
Jalmenus	evagoras	Papilionoidea	Lycaenidae	Pune city, India	18.519	India	Asia	Yes	Salunke et al. 2012	wsp, MLST	2	2	0	100
Jamides	alecto	Papilionoidea	Lycaenidae	Malaysia	2.59428	Malaysia	Asia	Yes	Russell et al. 2008	wsp, MLST	1	1	0	100
Jamides	bochus	Papilionoidea	Lycaenidae	Pune city, India	18.519	India	Asia	No	Salunke et al. 2012	wsp, MLST	1	0	1	0
Johnsonita	auda	Papilionoidea	Lycaenidae	NA	NA	NA	NA	No	Russell et al. 2008	wsp, MLST	1	0	1	0
Junonia	almana	Papilionoidea	Nymphalidae	Pune city, India	18.519	India	Asia	No	Salunke et al. 2012	wsp, MLST	1	0	1	0
Junonia	almana almana	Papilionoidea	Nymphalidae	Okinawa, Japan	26.9308	Japan	Asia	Yes	Tagami and Miura 2004	wsp	2	1	1	50
Junonia	arithya	Papilionoidea	Nymphalidae	Pune city, India	18.519	India	Asia	No	Salunke et al. 2012	wsp, MLST	1	0	1	0
Junonia	hierta	Papilionoidea	Nymphalidae	Pune city, India	18.519	India	Asia	No	Salunke et al. 2012	wsp, MLST	1	0	1	0
Junonia	lemonias	Papilionoidea	Nymphalidae	Junnar, India	19.2059	India	Asia	Yes	Salunke et al. 2012	wsp, MLST	3	1	2	33.3333
Junonia	orithya	Papilionoidea	Lycaenidae	Okinawa, Japan	26.9308	Japan	Asia	Yes	Tagami and Miura 2004	wsp	5	1	4	20
Lachnocnema	divergens	Papilionoidea	Lycaenidae	NA	NA	NA	NA	No	Russell et al. 2008	wsp, MLST	1	0	1	0
Lampides	boeticus	Papilionoidea	Lycaenidae	Australia	-25.0174	Australia	Australia	Yes	Lohman et al. 2008	wsp	5	2	3	40
Lampides	boeticus	Papilionoidea	Lycaenidae	NA	NA	NA	NA	No	Russell et al. 2008	wsp, MLST	1	0	1	0
Laphygma	exigua	Noctuoidea	Noctuidae	Bangalore,Karnataka, India	12.9707	India	Asia	No	Pattabhiramaiah et al. 2012	16S	NA	NA	NA	NA
Leptalina	unicolor	Papilionoidea	Hesperiidae	Tochigi, Japan	36.6908	Japan	Asia	Yes	Tagami and Miura 2004	wsp	2	1	1	50
Leptosia	nina	Papilionoidea	Pieridae	Thane, India	19.2176	India	Asia	Yes	Salunke et al. 2012	wsp, MLST	1	1	0	100
Leptotes	marina	Papilionoidea	Lycaenidae	NA	NA	NA	NA	No	Russell et al. 2008	wsp, MLST	1	0	1	0
Lethe	europa	Papilionoidea	Nymphalidae	Pune city, India	18.519	India	Asia	No	Salunke et al. 2012	wsp, MLST	1	0	1	0
Libythea	celtis	Papilionoidea	Nymphalidae	Gunma, Japan	36.5052	Japan	Asia	Yes	Tagami and Miura 2004	wsp	3	1	2	33.3333
Libythea	myrrha	Papilionoidea	Nymphalidae	Malaysia	2.59428	Malaysia	Asia	Yes	Russell et al. 2008	wsp, MLST	1	1	0	100
Limenitis	camilla japonica	Papilionoidea	Nymphalidae	Gunma, Japan	36.5052	Japan	Asia	No	Tagami and Miura 2004	wsp	1	0	1	0
Liphyra	brassolis	Papilionoidea	Lycaenidae	NA	NA	NA	NA	Yes	Russell et al. 2008	wsp, MLST	1	1	0	100
Logania	malayica	Papilionoidea	Lycaenidae	NA	NA	NA	NA	No	Russell et al. 2008	wsp, MLST	1	0	1	0
Lucia	limbaria	Papilionoidea	Lycaenidae	NA	NA	NA	NA	No	Russell et al. 2008	wsp, MLST	1	0	1	0
Lycaeides	argyronomon	Papilionoidea	Lycaenidae	Tochigi, Japan	36.693	Japan	Asia	No	Tagami and Miura 2004	wsp	2	0	2	0
Lycaeides	idas	Papilionoidea	Lycaenidae	USA	39.761	US	North America	Yes	Russell et al. 2008	wsp, MLST	1	1	0	100
Lycaeides	melissa melissa	Papilionoidea	Lycaenidae	Brandon, South Dakota, US	43.5938	US	North America	Yes	Nice et al. 2009	16S	29	26	3	89.6552
Lycaeides	melissa samuelis	Papilionoidea	Lycaenidae	Fish lake, Wisconsin, US	45.453	US	North America	Yes	Nice et al. 2009	16S	20	20	0	100
Lycaeides	melissa samuelis	Papilionoidea	Lycaenidae	Eau Claire, Wisconsin, US	44.8109	US	North America	Yes	Nice et al. 2009	16S	22	22	0	100
Lycaeides	melissa samuelis	Papilionoidea	Lycaenidae	Black River Falls, Wisconsin, US	44.2952	US	North America	Yes	Nice et al. 2009	16S	17	17	0	100
Lycaeides	melissa samuelis	Papilionoidea	Lycaenidae	Fort McCoy, Wisconsin, US	44.0107	US	North America	Yes	Nice et al. 2009	16S	25	25	0	100
Lycaeides	melissa samuelis	Papilionoidea	Lycaenidae	Sandhill, Wisconsin, US	44.4892	US	North America	Yes	Nice et al. 2009	16S	21	21	0	100
Lycaeides	melissa samuelis	Papilionoidea	Lycaenidae	Necedah, Wisconsin, US	44.0294	US	North America	Yes	Nice et al. 2009	16S	22	22	0	100
Lycaeides	melissa samuelis	Papilionoidea	Lycaenidae	Welch/Hartman, Wisconsin , US	44.7161	US	North America	Yes	Nice et al. 2009	16S	10	10	0	100
Lycaeides	melissa samuelis	Papilionoidea	Lycaenidae	Adams, Wisconsin, US	43.968	US	North America	Yes	Nice et al. 2009	16S	4	4	0	100
Lycaeides	melissa samuelis	Papilionoidea	Lycaenidae	Indiana Dunes, Indiana, US	41.6436	US	North America	No	Nice et al. 2009	16S	22	0	22	0
Lycaeides	melissa samuelis	Papilionoidea	Lycaenidae	Allegan, Michigan, US	42.532	US	North America	No	Nice et al. 2009	16S	1	0	1	0
Lycaeides	melissa samuelis	Papilionoidea	Lycaenidae	Pine Bush/ Albany, New York, US	42.6756	US	North America	No	Nice et al. 2009	16S	5	0	5	0
Lycaeides	melissa samuelis	Papilionoidea	Lycaenidae	Saratoga, New York, US	43.0624	US	North America	Yes	Nice et al. 2009	16S	30	1	29	3.33333
Lycaeides	melissa samuelis	Papilionoidea	Lycaenidae	Concord, New Hampshire, US	43.225	US	North America	No	Nice et al. 2009	16S	13	0	13	0
Lycaena	arota	Papilionoidea	Lycaenidae	NA	NA	NA	NA	No	Russell et al. 2008	wsp, MLST	1	0	1	0
Lycaena	phlaeas daimio	Papilionoidea	Lycaenidae	Fukuyama, Mie, Japan	34.497	Japan	Asia	Yes	Tagami and Miura 2004	wsp	7	1	6	14.2857
Lycaenopsis	haraldus	Papilionoidea	Lycaenidae	NA	NA	NA	NA	No	Russell et al. 2008	wsp, MLST	1	0	1	0
Madeleinea	sigal	Papilionoidea	Lycaenidae	NA	NA	NA	NA	Yes	Russell et al. 2008	wsp, MLST	1	1	0	100
Mamestra	brassicae	Noctuoidea	Noctuidae	Fukuyama, Japan	34.499	Japan	Asia	Yes	Tagami and Miura 2004	wsp	7	2	5	28.5714
Marasmia	sp.	Pyraloidea	Pyralidae	Rice field, Thailand	15.3394	Thailand	Asia	Yes	Kittayapong et al. 2003	wsp, ftsZ	1	1	0	100
Megalopalpus	zymna	Papilionoidea	Lycaenidae	NA	NA	NA	NA	No	Russell et al. 2008	wsp, MLST	1	0	1	0
Melanitis	leda	Papilionoidea	Nymphalidae	Khanpur, India	28.5346	India	Asia	Yes	Salunke et al. 2012	wsp, MLST	2	1	1	50
Melanitis	sp.	Papilionoidea	Nymphalidae	Rice field, Thailand	15.3394	Thailand	Asia	No	Kittayapong et al. 2003	wsp, ftsZ	2	0	2	0
Mesapamea	secalis	Noctuoidea	Noctuidae	Silwood Park, southern UK	51.4058	UK	Europue	No	West et al. 1998	16S, ftsZ	1	0	1	0
Miletus	gallus	Papilionoidea	Lycaenidae	NA	NA	NA	NA	No	Russell et al. 2008	wsp, MLST	1	0	1	0
Moduza	procris	Papilionoidea	Nymphalidae	Pune city, India	18.519	India	Asia	No	Salunke et al. 2012	wsp, MLST	1	0	1	0
Morgaronia	pyloalis	Pyraloidea	Pyralidae	Bangalore,Karnataka, India	12.9707	India	Asia	Yes	Pattabhiramaiah et al. 2012	16S	NA	NA	NA	NA
Mycalesis	francisca	Papilionoidea	Nymphalidae	Tokyo, Japan	35.6198	Japan	Asia	Yes	Tagami and Miura 2004	wsp	4	2	2	50
Mythimna	pallens	Noctuoidea	Noctuidae	Silwood Park, southern UK	51.4058	UK	Europue	No	West et al. 1998	16S, ftsZ	1	0	1	0
Mythimna	separata	Noctuoidea	Noctuidae	Rice field, Thailand	15.3394	Thailand	Asia	No	Kittayapong et al. 2003	wsp, ftsZ	1	0	1	0
Nabokovia	faga	Papilionoidea	Lycaenidae	NA	NA	NA	NA	No	Russell et al. 2008	wsp, MLST	1	0	1	0
Nacaduba	angusta	Papilionoidea	Lycaenidae	Malaysia	2.59428	Malaysia	Asia	Yes	Russell et al. 2008	wsp, MLST	1	1	0	100
Neomyrina	nivea	Papilionoidea	Lycaenidae	NA	NA	NA	NA	No	Russell et al. 2008	wsp, MLST	1	0	1	0
Neonympha	mitchellii francisi	Papilionoidea	Nymphalidae	Fort Bragg, NC, US	35.1394	US	North America	Yes	Hamm et al. 2014	16S, fbpA	4	4	0	100
Neonympha	mitchellii mitchellii	Papilionoidea	Nymphalidae	Jackson Country Central, MI, US	42.2455	US	North America	Yes	Hamm et al. 2014	16S, fbpA	180	20	160	11.1111
Neptis	hylas	Papilionoidea	Nymphalidae	Pune city, India	18.519	India	Asia	Yes	Salunke et al. 2012	wsp, MLST	2	1	1	50
Neptis	hylas luculenta	Papilionoidea	Nymphalidae	Okinawa, Japan	26.9308	Japan	Asia	No	Tagami and Miura 2004	wsp	3	0	3	0
Nesolycaena	albosericea	Papilionoidea	Lycaenidae	NA	NA	NA	NA	No	Russell et al. 2008	wsp, MLST	1	0	1	0
Niphanda	fusca	Papilionoidea	Lycaenidae	NA	NA	NA	NA	No	Russell et al. 2008	wsp, MLST	1	0	1	0
Noctua	janthina	Noctuoidea	Noctuidae	Silwood Park, southern UK	51.4058	UK	Europue	No	West et al. 1998	16S, ftsZ	1	0	1	0
Noctua	pronuba	Noctuoidea	Noctuidae	Silwood Park, southern UK	51.4058	UK	Europue	No	West et al. 1998	16S, ftsZ	1	0	1	0
Nymphalis	xanthomelas	Papilionoidea	Nymphalidae	Tokyo, Japan	35.6198	Japan	Asia	Yes	Tagami and Miura 2004	wsp	2	1	1	50
Nymphula	depunctalis	Pyraloidea	Crambidae	Rice field, Thailand	15.3394	Thailand	Asia	Yes	Kittayapong et al. 2003	wsp, ftsZ	4	2	2	50
Nymphula	depunctalis	Pyraloidea	Crambidae	India	22.8809	India	Asia	Yes	Behera et al. 2001	16S	NA	NA	NA	NA
Ogyris	abrota	Papilionoidea	Lycaenidae	NA	NA	NA	NA	No	Russell et al. 2008	wsp, MLST	1	0	1	0
Ogyris	olane	Papilionoidea	Lycaenidae	NA	NA	NA	NA	No	Russell et al. 2008	wsp, MLST	1	0	1	0
Ornipholidots	peucetia	Papilionoidea	Lycaenidae	NA	NA	NA	NA	Yes	Russell et al. 2008	wsp, MLST	1	1	0	100
Ornipholidots	peucetia	Papilionoidea	Lycaenidae	South Africa	-31.0162	South Africa	Africa	No	Russell et al. 2008	wsp, MLST	1	0	1	0
Ostrinia	furnacalis	Pyraloidea	Crambidae	China	34.5288	China	Asia	Yes	Li et al. 2013	wsp	2116	223	1893	10.5388
Ostrinia	furnacalis	Pyraloidea	Crambidae	Matsudo, Chiba Prefecture, Japan	35.7966	Japan	Asia	Yes	Kageyama et al. 2002	16S	79	11	68	13.9241
Ostrinia	nubilalis	Pyraloidea	Pyralidae	Kuban Station, Russia	44.9889	Russia	Asia	No	Kageyama et al. 2004	wsp, ftsZ	62	0	62	0
Ostrinia	nubilalis	Pyraloidea	Pyralidae	Dobrovnik, Slovenia	46.6513	Slovenia	Asia	No	Kageyama et al. 2004	wsp, ftsZ	4	0	4	0
Ostrinia	nubilalis	Pyraloidea	Pyralidae	Nova Gorica, Slovenia	45.9549	Slovenia	Asia	No	Kageyama et al. 2004	wsp, ftsZ	4	0	4	0
Ostrinia	nubilalis	Pyraloidea	Pyralidae	Ozeljan, Slovenia	45.9306	Slovenia	Asia	No	Kageyama et al. 2004	wsp, ftsZ	8	0	8	0
Ostrinia	nubilalis	Pyraloidea	Pyralidae	Crni log, Slovenia	45.9306	Slovenia	Asia	No	Kageyama et al. 2004	wsp, ftsZ	4	0	4	0
Ostrinia	orientalis	Pyraloidea	Pyralidae	Sado, Japan	38.0295	Japan	Asia	Yes	Kageyama et al. 2004	wsp, ftsZ	4	1	3	25
Ostrinia	orientalis	Pyraloidea	Pyralidae	Sugadaira, Japan	36.5291	Japan	Asia	Yes	Kageyama et al. 2004	wsp, ftsZ	20	1	19	5
Ostrinia	orientalis	Pyraloidea	Pyralidae	Matsudo, Japan	35.7962	Japan	Asia	Yes	Kageyama et al. 2004	wsp, ftsZ	3	1	2	33.3333
Ostrinia	scapulalis	Pyraloidea	Pyralidae	Tokyo, Japan	35.6198	Japan	Asia	Yes	Tagami and Miura 2004	wsp	22	2	20	9.09091
Ostrinia	zaguliaevi	Pyraloidea	Pyralidae	Hoshioki, Japan	35.0828	Japan	Asia	No	Kageyama et al. 2004	wsp, ftsZ	5	0	5	0
Ostrinia	zaguliaevi	Pyraloidea	Pyralidae	Misumai, Japan	42.9037	Japan	Asia	No	Kageyama et al. 2004	wsp, ftsZ	9	0	9	0
Ostrinia	zaguliaevi	Pyraloidea	Pyralidae	Takinosawa, Japan	34.9169	Japan	Asia	No	Kageyama et al. 2004	wsp, ftsZ	1	0	1	0
Ostrinia	zaguliaevi	Pyraloidea	Pyralidae	Akaigawa, Japan	43.0465	Japan	Asia	Yes	Kageyama et al. 2004	wsp, ftsZ	2	1	1	50
Ostrinia	zealis	Pyraloidea	Pyralidae	Appi, Japan	40.0128	Japan	Asia	No	Kageyama et al. 2004	wsp, ftsZ	1	0	1	0
Ostrinia	zealis	Pyraloidea	Pyralidae	Appi, Japan	40.0128	Japan	Asia	No	Kageyama et al. 2004	wsp, ftsZ	4	0	4	0
Ostrinia	zealis	Pyraloidea	Pyralidae	Kawaji, Japan	35.4503	Japan	Asia	No	Kageyama et al. 2004	wsp, ftsZ	6	0	6	0
Oxylides	faunas	Papilionoidea	Lycaenidae	NA	NA	NA	NA	No	Russell et al. 2008	wsp, MLST	1	0	1	0
Pachliopta	aristolochiae innteposita	Papilionoidea	Papilionidae	Okinawa, Japan	26.9308	Japan	Asia	No	Tagami and Miura 2004	wsp	1	0	1	0
Pandemis	corylana	Tortricoidea	Tortricidae	Silwood Park, southern UK	51.4058	UK	Europue	No	West et al. 1998	16S, ftsZ	1	0	1	0
Panthiades	aeolus	Papilionoidea	Lycaenidae	NA	NA	NA	NA	No	Russell et al. 2008	wsp, MLST	1	0	1	0
Papaipema	beeriana	Noctuoidea	Noctuidae	Washtenaw Co., MI, US	42.2755	US	North America	Yes	Hamm et al. 2014	16S, fbpA	1	1	0	100
Papaipema	sciata	Noctuoidea	Noctuidae	Jackson Co., MI, US	42.2539	US	North America	Yes	Hamm et al. 2014	16S, fbpA	1	1	0	100
Papaipema	silphii	Noctuoidea	Noctuidae	Washtenaw Co., MI, US	42.2814	US	North America	Yes	Hamm et al. 2014	16S, fbpA	1	1	0	100
Papilio	demoleus	Papilionoidea	Papilionidae	Bangalore, India	12.9707	India	Asia	No	Ankola et al. 2011	wsp, ftsZ	30	0	30	0
Papilio	demoleus	Papilionoidea	Papilionidae	Khanpur, India	28.5341	India	Asia	Yes	Salunke et al. 2012	wsp, MLST	2	1	1	50
Papilio	memnon	Papilionoidea	Papilionidae	Mie, Japan	34.5083	Japan	Asia	No	Tagami and Miura 2004	wsp	1	0	1	0
Papilio	polymnestor	Papilionoidea	Papilionidae	Bangalore, India	12.9707	India	Asia	Yes	Ankola et al. 2011	wsp, ftsZ	60	30	30	50
Papilio	polytes	Papilionoidea	Papilionidae	Pune city, India	18.519	India	Asia	No	Salunke et al. 2012	wsp, MLST	4	0	4	0
Papilio	polytes polytes	Papilionoidea	Papilionidae	Okinawa, Japan	26.9308	Japan	Asia	No	Tagami and Miura 2004	wsp	3	0	3	0
Papilio	xuthus	Papilionoidea	Papilionidae	Mie, Japan	34.5264	Japan	Asia	No	Tagami and Miura 2004	wsp	1	0	1	0
Parantica	aglea	Papilionoidea	Nymphalidae	Mulshi, India	18.5004	India	Asia	Yes	Salunke et al. 2012	wsp, MLST	2	1	1	50
Pareronia	valeria	Papilionoidea	Pieridae	Pune city, India	18.519	India	Asia	Yes	Salunke et al. 2012	wsp, MLST	2	2	0	100
Parnara	mathias	Papilionoidea	Hesperiidae	India	23.0023	India	Asia	No	Behera et al. 2001	16S	NA	NA	NA	NA
Parnassius	glacialis	Papilionoidea	Papilionidae	Gunma, Japan	36.5096	Japan	Asia	No	Tagami and Miura 2004	wsp	2	0	2	0
Parornix	devoniella	Gracillarioidea	Gracillariidae	Silwood Park, southern UK	51.4058	UK	Europue	Yes	West et al. 1998	16S, ftsZ	2	2	0	100
Pelopidas	mathias	Papilionoidea	Hesperiidae	Rice field, Thailand	15.3394	Thailand	Asia	No	Kittayapong et al. 2003	wsp, ftsZ	1	0	1	0
Pentila	pauli	Papilionoidea	Lycaenidae	NA	NA	NA	NA	No	Russell et al. 2008	wsp, MLST	1	0	1	0
Peridroma	saucia	Noctuoidea	Noctuidae	Fukuyama, Japan	34.499	Japan	Asia	No	Tagami and Miura 2004	wsp	1	0	1	0
Phengaris	alcon	Papilionoidea	Lycaenidae	Poland	52.758	Lithuania and Poland	Europue	Yes	Sielezniew et al. 2012	16S	1	1	0	100
Phengaris	nausithous	Papilionoidea	Lycaenidae	Novosibirsk, near Akademgorodok, Russia	54.8547	Russia	Asia	No	Ritter et al. 2013	wsp	1	0	1	0
Phengaris	nausithous	Papilionoidea	Lycaenidae	Novosibirsk, near Akademgorodok, Russia	54.8547	Russia	Asia	No	Ritter et al. 2013	wsp	1	0	1	0
Phengaris	nausithous	Papilionoidea	Lycaenidae	Novosibirsk, near Akademgorodok, Russia	54.8547	Russia	Asia	No	Ritter et al. 2013	wsp	1	0	1	0
Phengaris	nausithous	Papilionoidea	Lycaenidae	Novosibirsk, near Akademgorodok, Russia	54.8547	Russia	Asia	No	Ritter et al. 2013	wsp	1	0	1	0
Phengaris	nausithous	Papilionoidea	Lycaenidae	Novosibirsk, near Akademgorodok, Russia	54.8547	Russia	Asia	No	Ritter et al. 2013	wsp	1	0	1	0
Phengaris	nausithous	Papilionoidea	Lycaenidae	Novosibirsk, near Akademgorodok, Russia	54.8547	Russia	Asia	No	Ritter et al. 2013	wsp	1	0	1	0
Phengaris	nausithous	Papilionoidea	Lycaenidae	Near Barnaul, Russia	53.3685	Russia	Asia	No	Ritter et al. 2013	wsp	1	0	1	0
Phengaris	nausithous	Papilionoidea	Lycaenidae	Near Barnaul, Russia	53.3685	Russia	Asia	No	Ritter et al. 2013	wsp	1	0	1	0
Phengaris	nausithous	Papilionoidea	Lycaenidae	Near Barnaul, Russia	53.3685	Russia	Asia	No	Ritter et al. 2013	wsp	1	0	1	0
Phengaris	nausithous	Papilionoidea	Lycaenidae	Near Barnaul, Russia	53.3685	Russia	Asia	No	Ritter et al. 2013	wsp	1	0	1	0
Phengaris	nausithous	Papilionoidea	Lycaenidae	Near Barnaul, Russia	53.3685	Russia	Asia	No	Ritter et al. 2013	wsp	1	0	1	0
Phengaris	nausithous	Papilionoidea	Lycaenidae	Altai mountains, around Cherga, Russia	51.3372	Russia	Asia	No	Ritter et al. 2013	wsp	1	0	1	0
Phengaris	nausithous	Papilionoidea	Lycaenidae	Altai mountains, around Cherga, Russia	51.3372	Russia	Asia	No	Ritter et al. 2013	wsp	1	0	1	0
Phengaris	nausithous	Papilionoidea	Lycaenidae	Altai mountains, Choya-District, near Levinka, Russia	53.6697	Russia	Asia	No	Ritter et al. 2013	wsp	1	0	1	0
Phengaris	nausithous	Papilionoidea	Lycaenidae	Altai mountains, Choya-District, near Levinka, Russia	53.6697	Russia	Asia	No	Ritter et al. 2013	wsp	1	0	1	0
Phengaris	nausithous	Papilionoidea	Lycaenidae	Altai mountains, Choya-District, near Levinka, Russia	53.6697	Russia	Asia	No	Ritter et al. 2013	wsp	1	0	1	0
Phengaris	nausithous	Papilionoidea	Lycaenidae	Altai mountains, Turochak District, near Verkh Biisk, Russia	52.5417	Russia	Asia	No	Ritter et al. 2013	wsp	1	0	1	0
Phengaris	nausithous	Papilionoidea	Lycaenidae	Altai mountains, Turochak District, near Verkh Biisk, Russia	52.5417	Russia	Asia	No	Ritter et al. 2013	wsp	1	0	1	0
Phengaris	nausithous	Papilionoidea	Lycaenidae	Altai mountains, Turochak District, near Verkh Biisk, Russia	52.5417	Russia	Asia	Yes	Ritter et al. 2013	wsp	1	1	0	100
Phengaris	nausithous	Papilionoidea	Lycaenidae	Altai mountains, Turochak District, near Verkh Biisk, Russia	52.5417	Russia	Asia	No	Ritter et al. 2013	wsp	1	0	1	0
Phengaris	nausithous	Papilionoidea	Lycaenidae	Altai mountains, around Ulus-Cherga, Russia	51.3372	Russia	Asia	No	Ritter et al. 2013	wsp	1	0	1	0
Phengaris	nausithous	Papilionoidea	Lycaenidae	Altai mountains, around Ulus-Cherga, Russia	51.3372	Russia	Asia	No	Ritter et al. 2013	wsp	1	0	1	0
Phengaris	nausithous	Papilionoidea	Lycaenidae	Altai mountains, around Ulus-Cherga, Russia	51.3372	Russia	Asia	No	Ritter et al. 2013	wsp	1	0	1	0
Phengaris	nausithous	Papilionoidea	Lycaenidae	Altai mountains, Shebalino District, near Ilyianka, Russia	51.3001	Russia	Asia	No	Ritter et al. 2013	wsp	1	0	1	0
Phengaris	nausithous	Papilionoidea	Lycaenidae	Altai mountains, Shebalino District, near Ilyianka, Russia	51.3001	Russia	Asia	No	Ritter et al. 2013	wsp	1	0	1	0
Phengaris	nausithous	Papilionoidea	Lycaenidae	Akmola Prov., around Kokshetau, N Kazakhstan	53.2833	Kazakhstan	Asia	No	Ritter et al. 2013	wsp	1	0	1	0
Phengaris	nausithous	Papilionoidea	Lycaenidae	Akmola Prov., around Kokshetau, N Kazakhstan	53.2833	Kazakhstan	Asia	No	Ritter et al. 2013	wsp	1	0	1	0
Phengaris	nausithous	Papilionoidea	Lycaenidae	Akmola Prov., around Kokshetau, N Kazakhstan	53.2833	Kazakhstan	Asia	No	Ritter et al. 2013	wsp	1	0	1	0
Phengaris	nausithous	Papilionoidea	Lycaenidae	Westerwald, around Montabaur, Germany	50.4355	Germany	Europue	Yes	Ritter et al. 2013	wsp	1	1	0	100
Phengaris	nausithous	Papilionoidea	Lycaenidae	Rhône-Alpes, Lavours Ain, SE France	45.8092	France	Europue	No	Ritter et al. 2013	wsp	1	0	1	0
Phengaris	nausithous	Papilionoidea	Lycaenidae	Rhône-Alpes, Lavours Ain, SE France	45.8092	France	Europue	No	Ritter et al. 2013	wsp	1	0	1	0
Phengaris	nausithous	Papilionoidea	Lycaenidae	Rhône-Alpes, Lavours Ain, SE France	45.8092	France	Europue	No	Ritter et al. 2013	wsp	1	0	1	0
Phengaris	nausithous	Papilionoidea	Lycaenidae	Lorraine, Moselotte, Saint-Amé, E France	48.0122	France	Europue	No	Ritter et al. 2013	wsp	1	0	1	0
Phengaris	nausithous	Papilionoidea	Lycaenidae	Lorraine, Moselotte, Saint-Amé, E France	48.0122	France	Europue	No	Ritter et al. 2013	wsp	1	0	1	0
Phengaris	nausithous	Papilionoidea	Lycaenidae	Lorraine, Moselotte, Saint-Amé, E France	48.0122	France	Europue	No	Ritter et al. 2013	wsp	1	0	1	0
Phengaris	nausithous	Papilionoidea	Lycaenidae	Chemnitz, Heinersdorfer Teiche, E Germany	50.8781	Germany	Europue	No	Ritter et al. 2013	wsp	1	0	1	0
Phengaris	nausithous	Papilionoidea	Lycaenidae	Chemnitz, Heinersdorfer Teiche, E Germany	50.8781	Germany	Europue	No	Ritter et al. 2013	wsp	1	0	1	0
Phengaris	nausithous	Papilionoidea	Lycaenidae	Saxony, near Schkeuditz, E Germany	51.3935	Germany	Europue	No	Ritter et al. 2013	wsp	1	0	1	0
Phengaris	nausithous	Papilionoidea	Lycaenidae	Saxony, near Schkeuditz, E Germany	51.3935	Germany	Europue	No	Ritter et al. 2013	wsp	1	0	1	0
Phengaris	nausithous	Papilionoidea	Lycaenidae	Saxony, near Schkeuditz, E Germany	51.3935	Germany	Europue	No	Ritter et al. 2013	wsp	1	0	1	0
Phengaris	nausithous	Papilionoidea	Lycaenidae	Palatinate, near Zeiskam, SW Germany	49.3597	Germany	Europue	No	Ritter et al. 2013	wsp	1	0	1	0
Phengaris	nausithous	Papilionoidea	Lycaenidae	Palatinate, near Zeiskam, SW Germany	49.3597	Germany	Europue	No	Ritter et al. 2013	wsp	1	0	1	0
Phengaris	nausithous	Papilionoidea	Lycaenidae	Palatinate, near Zeiskam, SW Germany	49.3597	Germany	Europue	No	Ritter et al. 2013	wsp	1	0	1	0
Phengaris	nausithous	Papilionoidea	Lycaenidae	Palatinate, near Zeiskam, SW Germany	49.3597	Germany	Europue	No	Ritter et al. 2013	wsp	1	0	1	0
Phengaris	nausithous	Papilionoidea	Lycaenidae	Palatinate, near Zeiskam, SW Germany	49.3597	Germany	Europue	No	Ritter et al. 2013	wsp	1	0	1	0
Phengaris	nausithous	Papilionoidea	Lycaenidae	S Ural mountains, Cheljabinsk region, near Snezhinsk, Russia	55.3207	Russia	Europue	No	Ritter et al. 2013	wsp	1	0	1	0
Phengaris	nausithous	Papilionoidea	Lycaenidae	S Ural mountains, Cheljabinsk region, near Snezhinsk, Russia	55.3207	Russia	Europue	No	Ritter et al. 2013	wsp	1	0	1	0
Phengaris	nausithous	Papilionoidea	Lycaenidae	S Ural mountains, Cheljabinsk region, near Snezhinsk, Russia	55.3207	Russia	Europue	No	Ritter et al. 2013	wsp	1	0	1	0
Phengaris	nausithous	Papilionoidea	Lycaenidae	S Ural mountains, Cheljabinsk region, near Snezhinsk, Russia	55.3207	Russia	Europue	No	Ritter et al. 2013	wsp	1	0	1	0
Phengaris	nausithous	Papilionoidea	Lycaenidae	S Ural mountains, Cheljabinsk region, Itkul lake, Russia	55.3207	Russia	Europue	No	Ritter et al. 2013	wsp	1	0	1	0
Phengaris	nausithous	Papilionoidea	Lycaenidae	South of Kahla, Elsterwerda, Schwarze Elster, E Germany	51.4567	Germany	Europue	Yes	Ritter et al. 2013	wsp	1	1	0	100
Phengaris	nausithous	Papilionoidea	Lycaenidae	South of Kahla, Elsterwerda, Schwarze Elster, E Germany	51.4567	Germany	Europue	No	Ritter et al. 2013	wsp	1	0	1	0
Phengaris	nausithous	Papilionoidea	Lycaenidae	South of Kahla, Elsterwerda, Schwarze Elster, E Germany	51.4567	Germany	Europue	No	Ritter et al. 2013	wsp	1	0	1	0
Phengaris	nausithous	Papilionoidea	Lycaenidae	South of Kahla, Elsterwerda, Schwarze Elster, E Germany	51.4567	Germany	Europue	No	Ritter et al. 2013	wsp	1	0	1	0
Phengaris	nausithous	Papilionoidea	Lycaenidae	South of Kahla, Elsterwerda, Schwarze Elster, E Germany	51.4567	Germany	Europue	No	Ritter et al. 2013	wsp	1	0	1	0
Phengaris	nausithous	Papilionoidea	Lycaenidae	Near Sofia, Mt. Lyulin, Bulgaria	42.65	Bulgeria	Europue	No	Ritter et al. 2013	wsp	1	0	1	0
Phengaris	nausithous	Papilionoidea	Lycaenidae	Near Sofia, Mt. Lyulin, Bulgaria	42.65	Bulgeria	Europue	No	Ritter et al. 2013	wsp	1	0	1	0
Phengaris	nausithous	Papilionoidea	Lycaenidae	Soria province, near Abejar, Spain	41.8027	Spain	Europue	No	Ritter et al. 2013	wsp	1	0	1	0
Phengaris	nausithous	Papilionoidea	Lycaenidae	Madrid Province, Oteruelo del Valle, Spain	40.9147	Spain	Europue	No	Ritter et al. 2013	wsp	1	0	1	0
Phengaris	nausithous	Papilionoidea	Lycaenidae	Madrid Province, Oteruelo del Valle, Spain	40.9147	Spain	Europue	No	Ritter et al. 2013	wsp	1	0	1	0
Phengaris	nausithous	Papilionoidea	Lycaenidae	Saxony, near Schkeuditz, E Germany	51.3834	Germany	Europue	No	Ritter et al. 2013	wsp	1	0	1	0
Phengaris	nausithous	Papilionoidea	Lycaenidae	Saxony, near Schkeuditz, E Germany	51.3834	Germany	Europue	No	Ritter et al. 2013	wsp	1	0	1	0
Phengaris	nausithous	Papilionoidea	Lycaenidae	Saxony, near Schkeuditz, E Germany	51.3834	Germany	Europue	No	Ritter et al. 2013	wsp	1	0	1	0
Phengaris	nausithous	Papilionoidea	Lycaenidae	Saxony, near Schkeuditz, E Germany	51.3834	Germany	Europue	No	Ritter et al. 2013	wsp	1	0	1	0
Phengaris	nausithous	Papilionoidea	Lycaenidae	Saxony, near Schkeuditz, E Germany	51.3834	Germany	Europue	No	Ritter et al. 2013	wsp	1	0	1	0
Phengaris	nausithous	Papilionoidea	Lycaenidae	Lake Constance, near Constance, S Germany	47.7141	Germany	Europue	No	Ritter et al. 2013	wsp	1	0	1	0
Phengaris	nausithous	Papilionoidea	Lycaenidae	Lake Constance, near Constance, S Germany	47.7141	Germany	Europue	No	Ritter et al. 2013	wsp	1	0	1	0
Phengaris	nausithous	Papilionoidea	Lycaenidae	Kosyn, E Poland	51.3871	Poland	Europue	No	Ritter et al. 2013	wsp	1	0	1	0
Phengaris	nausithous	Papilionoidea	Lycaenidae	Kosyn, E Poland	51.3871	Poland	Europue	No	Ritter et al. 2013	wsp	1	0	1	0
Phengaris	nausithous	Papilionoidea	Lycaenidae	Kosyn, E Poland	51.3871	Poland	Europue	No	Ritter et al. 2013	wsp	1	0	1	0
Phengaris	nausithous	Papilionoidea	Lycaenidae	Kosyn, E Poland	51.3871	Poland	Europue	No	Ritter et al. 2013	wsp	1	0	1	0
Phengaris	nausithous	Papilionoidea	Lycaenidae	Widacz, SE Poland	49.6252	Poland	Europue	No	Ritter et al. 2013	wsp	1	0	1	0
Phengaris	nausithous	Papilionoidea	Lycaenidae	Widacz, SE Poland	49.6252	Poland	Europue	No	Ritter et al. 2013	wsp	1	0	1	0
Phengaris	nausithous	Papilionoidea	Lycaenidae	Widacz, SE Poland	49.6252	Poland	Europue	No	Ritter et al. 2013	wsp	1	0	1	0
Phengaris	nausithous	Papilionoidea	Lycaenidae	Widacz, SE Poland	49.6252	Poland	Europue	No	Ritter et al. 2013	wsp	1	0	1	0
Phengaris	nausithous	Papilionoidea	Lycaenidae	Widacz, SE Poland	49.6252	Poland	Europue	No	Ritter et al. 2013	wsp	1	0	1	0
Phengaris	nausithous	Papilionoidea	Lycaenidae	Traunstein, Kirchanschöring, SE Germany	47.9537	Germany	Europue	No	Ritter et al. 2013	wsp	1	0	1	0
Phengaris	nausithous	Papilionoidea	Lycaenidae	Bedekovičeve Grabe, Croatia	46.4273	Croatia	Europue	No	Ritter et al. 2013	wsp	1	0	1	0
Phengaris	nausithous	Papilionoidea	Lycaenidae	Bedekovičeve Grabe, Croatia	46.4273	Croatia	Europue	No	Ritter et al. 2013	wsp	1	0	1	0
Phengaris	nausithous	Papilionoidea	Lycaenidae	Saxony, Leipzig/Wachau, E Germany	51.3388	Germany	Europue	No	Ritter et al. 2013	wsp	1	0	1	0
Phengaris	nausithous	Papilionoidea	Lycaenidae	Saxony, Leipzig/Wachau, E Germany	51.3388	Germany	Europue	No	Ritter et al. 2013	wsp	1	0	1	0
Phengaris	nausithous	Papilionoidea	Lycaenidae	Thuringia, Jena, E Germany	50.9266	Germany	Europue	No	Ritter et al. 2013	wsp	1	0	1	0
Phengaris	nausithous	Papilionoidea	Lycaenidae	Thuringia, Jena, E Germany	50.9266	Germany	Europue	No	Ritter et al. 2013	wsp	1	0	1	0
Phengaris	nausithous	Papilionoidea	Lycaenidae	Thuringia, Jena, E Germany	50.9266	Germany	Europue	No	Ritter et al. 2013	wsp	1	0	1	0
Phengaris	nausithous	Papilionoidea	Lycaenidae	Thuringia, Jena, E Germany	50.9266	Germany	Europue	No	Ritter et al. 2013	wsp	1	0	1	0
Phengaris	nausithous	Papilionoidea	Lycaenidae	Thuringia, Jena, E Germany	50.9266	Germany	Europue	No	Ritter et al. 2013	wsp	1	0	1	0
Phengaris	nausithous	Papilionoidea	Lycaenidae	Thuringia, Jena, E Germany	50.9266	Germany	Europue	No	Ritter et al. 2013	wsp	1	0	1	0
Phengaris	nausithous	Papilionoidea	Lycaenidae	Palatinate, Neuburg/Rhein, SW Germany	49.0509	Germany	Europue	No	Ritter et al. 2013	wsp	1	0	1	0
Phengaris	nausithous	Papilionoidea	Lycaenidae	Palatinate, Neuburg/Rhein, SW Germany	49.0509	Germany	Europue	No	Ritter et al. 2013	wsp	1	0	1	0
Phengaris	nausithous	Papilionoidea	Lycaenidae	Palatinate, Neuburg/Rhein, SW Germany	49.0509	Germany	Europue	No	Ritter et al. 2013	wsp	1	0	1	0
Phengaris	nausithous	Papilionoidea	Lycaenidae	Palatinate, Neuburg/Rhein, SW Germany	49.0509	Germany	Europue	No	Ritter et al. 2013	wsp	1	0	1	0
Phengaris	nausithous	Papilionoidea	Lycaenidae	Palatinate, Neuburg/Rhein, SW Germany	49.0509	Germany	Europue	No	Ritter et al. 2013	wsp	1	0	1	0
Phengaris	nausithous	Papilionoidea	Lycaenidae	Palatinate, Neuburg/Rhein, SW Germany	49.0509	Germany	Europue	No	Ritter et al. 2013	wsp	1	0	1	0
Phengaris	nausithous	Papilionoidea	Lycaenidae	Palatinate, Neuburg/Rhein, SW Germany	49.0509	Germany	Europue	No	Ritter et al. 2013	wsp	1	0	1	0
Phengaris	nausithous	Papilionoidea	Lycaenidae	Belarus	52.9957	Belarus	Europue	No	Ritter et al. 2013	wsp	1	0	1	0
Phengaris	nausithous	Papilionoidea	Lycaenidae	Belarus	52.9957	Belarus	Europue	No	Ritter et al. 2013	wsp	1	0	1	0
Phengaris	nausithous	Papilionoidea	Lycaenidae	Celje, Slovenia	46.2398	Slovenia	Europue	No	Ritter et al. 2013	wsp	1	0	1	0
Phengaris	nausithous	Papilionoidea	Lycaenidae	Celje, Slovenia	46.2398	Slovenia	Europue	No	Ritter et al. 2013	wsp	1	0	1	0
Phengaris	nausithous	Papilionoidea	Lycaenidae	Celje, Slovenia	46.2398	Slovenia	Europue	No	Ritter et al. 2013	wsp	1	0	1	0
Phengaris	nausithous	Papilionoidea	Lycaenidae	Celje, Slovenia	46.2398	Slovenia	Europue	No	Ritter et al. 2013	wsp	1	0	1	0
Phengaris	nausithous	Papilionoidea	Lycaenidae	Abrod, Slovakia	48.5336	Slovenia	Europue	No	Ritter et al. 2013	wsp	1	0	1	0
Phengaris	nausithous	Papilionoidea	Lycaenidae	Abrod, Slovakia	48.5336	Slovenia	Europue	Yes	Ritter et al. 2013	wsp	1	1	0	100
Phengaris	nausithous	Papilionoidea	Lycaenidae	Stará Turá, Drgonova dolina, Slovakia	48.4508	Slovenia	Europue	No	Ritter et al. 2013	wsp	1	0	1	0
Phengaris	nausithous	Papilionoidea	Lycaenidae	Volgograd region, near Vodnyi village, Russia	48.7778	Russia	Europue	No	Ritter et al. 2013	wsp	1	0	1	0
Phengaris	nausithous	Papilionoidea	Lycaenidae	Volgograd region, near Vodnyi village, Russia	48.7778	Russia	Europue	No	Ritter et al. 2013	wsp	1	0	1	0
Phengaris	nausithous	Papilionoidea	Lycaenidae	Volgograd region, near Vodnyi village, Russia	48.7778	Russia	Europue	No	Ritter et al. 2013	wsp	1	0	1	0
Phengaris	nausithous	Papilionoidea	Lycaenidae	Volgograd region, near Vodnyi village, Russia	48.7778	Russia	Europue	No	Ritter et al. 2013	wsp	1	0	1	0
Phengaris	nausithous	Papilionoidea	Lycaenidae	Volgograd region, near Vodnyi village, Russia	48.7778	Russia	Europue	Yes	Ritter et al. 2013	wsp	1	1	0	100
Phengaris	nausithous	Papilionoidea	Lycaenidae	Volgograd region, Kalach-na-Dour-district, Ryumino village, Russia	48.7017	Russia	Europue	No	Ritter et al. 2013	wsp	1	0	1	0
Phengaris	nausithous	Papilionoidea	Lycaenidae	Transylvania, Cluj-Napoca, Romania	46.7773	Romania	Europue	No	Ritter et al. 2013	wsp	1	0	1	0
Phengaris	teleius daisensis	Papilionoidea	Lycaenidae	Honshu, Shimane pref., Okuizumo-cho, Nita-gun, Oh Pass, Japan	35.03	Japan	Asia	No	Ritter et al. 2013	wsp	1	0	1	0
Phengaris	teleius daisensis	Papilionoidea	Lycaenidae	Honshu, Shimane pref., Okuizumo-cho, Nita-gun, Oh Pass, Japan	35.03	Japan	Asia	No	Ritter et al. 2013	wsp	1	0	1	0
Phengaris	teleius daisensis	Papilionoidea	Lycaenidae	Kyushu, Oita pref., Kokonoe-machi, Kusu-gun, Jizohara, Japan	33.19	Japan	Asia	No	Ritter et al. 2013	wsp	1	0	1	0
Phengaris	teleius daisensis	Papilionoidea	Lycaenidae	Kyushu, Oita pref., Kokonoe-machi, Kusu-gun, Jizohara, Japan	33.19	Japan	Asia	No	Ritter et al. 2013	wsp	1	0	1	0
Phengaris	teleius daisensis	Papilionoidea	Lycaenidae	Kyushu, Oita pref., Kokonoe-machi, Kusu-gun, Jizohara, Japan	33.19	Japan	Asia	No	Ritter et al. 2013	wsp	1	0	1	0
Phengaris	teleius daisensis	Papilionoidea	Lycaenidae	Kyushu, Oita pref., Kokonoe-machi, Kusu-gun, Jizohara, Japan	33.19	Japan	Asia	No	Ritter et al. 2013	wsp	1	0	1	0
Phengaris	teleius daisensis	Papilionoidea	Lycaenidae	Honshu, Hiroshima pref., Shobara City, Takano-cho, Kenashiyama Farm, Japan	34.3777	Japan	Asia	No	Ritter et al. 2013	wsp	1	0	1	0
Phengaris	teleius daisensis	Papilionoidea	Lycaenidae	Honshu, Hiroshima pref., Shobara City, Takano-cho, Kenashiyama Farm, Japan	34.3777	Japan	Asia	No	Ritter et al. 2013	wsp	1	0	1	0
Phengaris	teleius daisensis	Papilionoidea	Lycaenidae	Honshu, Hiroshima prefecture, Yamagata-gun, Kitahiroshima-cho, Mt. Ungetsu, Japan	34.3777	Japan	Asia	No	Ritter et al. 2013	wsp	1	0	1	0
Phengaris	teleius euphemia	Papilionoidea	Lycaenidae	Hustai mountains, C Mongolia	47.6434	Mongolia	Asia	Yes	Ritter et al. 2013	wsp	1	1	0	100
Phengaris	teleius euphemia	Papilionoidea	Lycaenidae	Hustai mountains, C Mongolia	47.6434	Mongolia	Asia	No	Ritter et al. 2013	wsp	1	0	1	0
Phengaris	teleius euphemia	Papilionoidea	Lycaenidae	Hustai mountains, C Mongolia	47.6434	Mongolia	Asia	No	Ritter et al. 2013	wsp	1	0	1	0
Phengaris	teleius euphemia	Papilionoidea	Lycaenidae	Hustai mountains, C Mongolia	47.6434	Mongolia	Asia	No	Ritter et al. 2013	wsp	1	0	1	0
Phengaris	teleius euphemia	Papilionoidea	Lycaenidae	Hustai mountains, C Mongolia	47.6434	Mongolia	Asia	Yes	Ritter et al. 2013	wsp	1	1	0	100
Phengaris	teleius euphemia	Papilionoidea	Lycaenidae	Hustai mountains, C Mongolia	47.6434	Mongolia	Asia	No	Ritter et al. 2013	wsp	1	0	1	0
Phengaris	teleius euphemia	Papilionoidea	Lycaenidae	Hustai mountains, C Mongolia	47.6434	Mongolia	Asia	No	Ritter et al. 2013	wsp	1	0	1	0
Phengaris	teleius euphemia	Papilionoidea	Lycaenidae	Hustai mountains, C Mongolia	47.6434	Mongolia	Asia	No	Ritter et al. 2013	wsp	1	0	1	0
Phengaris	teleius euphemia	Papilionoidea	Lycaenidae	Hustai mountains, C Mongolia	47.6434	Mongolia	Asia	No	Ritter et al. 2013	wsp	1	0	1	0
Phengaris	teleius euphemia	Papilionoidea	Lycaenidae	Chentej mountains, N Mongolia	48.7853	Mongolia	Asia	No	Ritter et al. 2013	wsp	1	0	1	0
Phengaris	teleius euphemia	Papilionoidea	Lycaenidae	Chentej mountains, N Mongolia	48.7853	Mongolia	Asia	No	Ritter et al. 2013	wsp	1	0	1	0
Phengaris	teleius euphemia	Papilionoidea	Lycaenidae	Chentej mountains, N Mongolia	48.7853	Mongolia	Asia	No	Ritter et al. 2013	wsp	1	0	1	0
Phengaris	teleius euphemia	Papilionoidea	Lycaenidae	Chentej mountains, N Mongolia	48.7853	Mongolia	Asia	No	Ritter et al. 2013	wsp	1	0	1	0
Phengaris	teleius euphemia	Papilionoidea	Lycaenidae	Chentej mountains, N Mongolia	48.7853	Mongolia	Asia	Yes	Ritter et al. 2013	wsp	1	1	0	100
Phengaris	teleius euphemia	Papilionoidea	Lycaenidae	Chentej mountains, N Mongolia	48.7853	Mongolia	Asia	No	Ritter et al. 2013	wsp	1	0	1	0
Phengaris	teleius euphemia	Papilionoidea	Lycaenidae	Chentej mountains, N Mongolia	48.7853	Mongolia	Asia	No	Ritter et al. 2013	wsp	1	0	1	0
Phengaris	teleius euphemia	Papilionoidea	Lycaenidae	Chentej mountains, N Mongolia	48.7853	Mongolia	Asia	Yes	Ritter et al. 2013	wsp	1	1	0	100
Phengaris	teleius euphemia	Papilionoidea	Lycaenidae	Chentej mountains, N Mongolia	48.7853	Mongolia	Asia	No	Ritter et al. 2013	wsp	1	0	1	0
Phengaris	teleius euphemia	Papilionoidea	Lycaenidae	Chentej mountains, N Mongolia	48.7853	Mongolia	Asia	No	Ritter et al. 2013	wsp	1	0	1	0
Phengaris	teleius euphemia	Papilionoidea	Lycaenidae	Chabarovsk, near Voronezhskoe, Russia	48.5714	Russia	Asia	No	Ritter et al. 2013	wsp	1	0	1	0
Phengaris	teleius hosonoi	Papilionoidea	Lycaenidae	Honshu, Gifu pref., Ono-gun, Mt. Ohchozan, Japan	35.4509	Japan	Asia	No	Ritter et al. 2013	wsp	1	0	1	0
Phengaris	teleius hosonoi	Papilionoidea	Lycaenidae	Honshu, Gifu pref., Yoshinodani-mura, Hakusan, Japan	36.5237	Japan	Asia	No	Ritter et al. 2013	wsp	1	0	1	0
Phengaris	teleius kazamoto	Papilionoidea	Lycaenidae	Honshu, Yamanashi pref., Fujiyoshida City, Kitafuji Square, Japan	35.4412	Japan	Asia	No	Ritter et al. 2013	wsp	1	0	1	0
Phengaris	teleius kazamoto	Papilionoidea	Lycaenidae	Honshu, Yamanashi pref., Shimohagihara, Koshu City, Enzan, Japan	36	Japan	Asia	No	Ritter et al. 2013	wsp	1	0	1	0
Phengaris	teleius kazamoto	Papilionoidea	Lycaenidae	Honshu, Yamanashi pref., Shimohagihara, Koshu City, Enzan, Japan	36	Japan	Asia	No	Ritter et al. 2013	wsp	1	0	1	0
Phengaris	teleius kazamoto	Papilionoidea	Lycaenidae	Honshu, Yamanashi pref., Shimohagihara, Koshu City, Enzan, Japan	36	Japan	Asia	No	Ritter et al. 2013	wsp	1	0	1	0
Phengaris	teleius kazamoto	Papilionoidea	Lycaenidae	Honshu, Yamanashi pref., Shimohagihara, Koshu City, Enzan, Japan	36	Japan	Asia	No	Ritter et al. 2013	wsp	1	0	1	0
Phengaris	teleius kazamoto	Papilionoidea	Lycaenidae	Honshu, Nagano pref., Matsumoto, Yoriaido, Nagawa, Japan	36.1895	Japan	Asia	No	Ritter et al. 2013	wsp	1	0	1	0
Phengaris	teleius obscurata	Papilionoidea	Lycaenidae	S Ural mountains, Cheljabinsk region, near Snezhinsk, Russia	55.3207	Russia	Asia	No	Ritter et al. 2013	wsp	1	0	1	0
Phengaris	teleius obscurata	Papilionoidea	Lycaenidae	S Ural mountains, Cheljabinsk region, Itkul lake, Russia	55.3207	Russia	Asia	No	Ritter et al. 2013	wsp	1	0	1	0
Phengaris	teleius obscurata	Papilionoidea	Lycaenidae	S Ural mountains, Cheljabinsk region, Itkul lake, Russia	55.3207	Russia	Asia	No	Ritter et al. 2013	wsp	1	0	1	0
Phengaris	teleius obscurata	Papilionoidea	Lycaenidae	S Ural mountains, Cheljabinsk region, Itkul lake, Russia	55.3207	Russia	Asia	No	Ritter et al. 2013	wsp	1	0	1	0
Phengaris	teleius obscurata	Papilionoidea	Lycaenidae	Novosibirsk, near Akademgorodok, Russia	54.8547	Russia	Asia	No	Ritter et al. 2013	wsp	1	0	1	0
Phengaris	teleius obscurata	Papilionoidea	Lycaenidae	Novosibirsk, near Akademgorodok, Russia	54.8547	Russia	Asia	No	Ritter et al. 2013	wsp	1	0	1	0
Phengaris	teleius obscurata	Papilionoidea	Lycaenidae	Near Barnaul, Russia	53.3671	Russia	Asia	No	Ritter et al. 2013	wsp	1	0	1	0
Phengaris	teleius obscurata	Papilionoidea	Lycaenidae	Altai mountains, around Cherga, Russia	51.3372	Russia	Asia	No	Ritter et al. 2013	wsp	1	0	1	0
Phengaris	teleius obscurata	Papilionoidea	Lycaenidae	Altai mountains, around Cherga, Russia	51.3372	Russia	Asia	No	Ritter et al. 2013	wsp	1	0	1	0
Phengaris	teleius obscurata	Papilionoidea	Lycaenidae	Altai mountains, around Cherga, Russia	51.3372	Russia	Asia	No	Ritter et al. 2013	wsp	1	0	1	0
Phengaris	teleius obscurata	Papilionoidea	Lycaenidae	Altai mountains, Choya-District, near Levinka, Russia	53.6696	Russia	Asia	No	Ritter et al. 2013	wsp	1	0	1	0
Phengaris	teleius obscurata	Papilionoidea	Lycaenidae	Altai mountains, Turochak District, near Verkh Biisk, Russia	52.5417	Russia	Asia	No	Ritter et al. 2013	wsp	1	0	1	0
Phengaris	teleius obscurata	Papilionoidea	Lycaenidae	Altai mountains, Turochak District, near Verkh Biisk, Russia	52.5417	Russia	Asia	No	Ritter et al. 2013	wsp	1	0	1	0
Phengaris	teleius obscurata	Papilionoidea	Lycaenidae	Altai mountains, Turochak District, near Verkh Biisk, Russia	52.5417	Russia	Asia	No	Ritter et al. 2013	wsp	1	0	1	0
Phengaris	teleius obscurata	Papilionoidea	Lycaenidae	Altai mountains, Turochak District, near Verkh Biisk, Russia	52.5417	Russia	Asia	No	Ritter et al. 2013	wsp	1	0	1	0
Phengaris	teleius obscurata	Papilionoidea	Lycaenidae	Altai mountains, Turochak District, near Verkh Biisk, Russia	52.5417	Russia	Asia	Yes	Ritter et al. 2013	wsp	1	1	0	100
Phengaris	teleius obscurata	Papilionoidea	Lycaenidae	Altai mountains, Turochak District, near Verkh Biisk, Russia	52.5417	Russia	Asia	Yes	Ritter et al. 2013	wsp	1	1	0	100
Phengaris	teleius obscurata	Papilionoidea	Lycaenidae	Altai mountains, Turochak District, near Verkh Biisk, Russia	52.5417	Russia	Asia	Yes	Ritter et al. 2013	wsp	1	1	0	100
Phengaris	teleius obscurata	Papilionoidea	Lycaenidae	Altai mountains, Turochak District, near Verkh Biisk, Russia	52.5417	Russia	Asia	No	Ritter et al. 2013	wsp	1	0	1	0
Phengaris	teleius obscurata	Papilionoidea	Lycaenidae	Altai mountains, Turochak District, near Verkh Biisk, Russia	52.5417	Russia	Asia	Yes	Ritter et al. 2013	wsp	1	1	0	100
Phengaris	teleius obscurata	Papilionoidea	Lycaenidae	Altai mountains, Turochak District, near Verkh Biisk, Russia	52.5417	Russia	Asia	Yes	Ritter et al. 2013	wsp	1	1	0	100
Phengaris	teleius obscurata	Papilionoidea	Lycaenidae	Altai mountains, Turochak District, near Verkh Biisk, Russia	52.5417	Russia	Asia	No	Ritter et al. 2013	wsp	1	0	1	0
Phengaris	teleius obscurata	Papilionoidea	Lycaenidae	Altai mountains, Turochak District, near Verkh Biisk, Russia	52.5417	Russia	Asia	Yes	Ritter et al. 2013	wsp	1	1	0	100
Phengaris	teleius obscurata	Papilionoidea	Lycaenidae	Altai mountains, Turochak District, near Verkh Biisk, Russia	52.5417	Russia	Asia	Yes	Ritter et al. 2013	wsp	1	1	0	100
Phengaris	teleius obscurata	Papilionoidea	Lycaenidae	Altai mountains, Turochak District, near Verkh Biisk, Russia	52.5417	Russia	Asia	Yes	Ritter et al. 2013	wsp	1	1	0	100
Phengaris	teleius obscurata	Papilionoidea	Lycaenidae	Altai mountains, Turochak District, near Verkh Biisk, Russia	52.5417	Russia	Asia	Yes	Ritter et al. 2013	wsp	1	1	0	100
Phengaris	teleius obscurata	Papilionoidea	Lycaenidae	Altai mountains, Turochak District, near Verkh Biisk, Russia	52.5417	Russia	Asia	Yes	Ritter et al. 2013	wsp	1	1	0	100
Phengaris	teleius obscurata	Papilionoidea	Lycaenidae	Altai mountains, Kyrlyk river, near Kyrlyk, Russia	51.7056	Russia	Asia	Yes	Ritter et al. 2013	wsp	1	1	0	100
Phengaris	teleius obscurata	Papilionoidea	Lycaenidae	Altai mountains, Kyrlyk river, near Kyrlyk, Russia	51.7056	Russia	Asia	Yes	Ritter et al. 2013	wsp	1	1	0	100
Phengaris	teleius obscurata	Papilionoidea	Lycaenidae	Altai mountains, Kyrlyk river, near Kyrlyk, Russia	51.7056	Russia	Asia	No	Ritter et al. 2013	wsp	1	0	1	0
Phengaris	teleius obscurata	Papilionoidea	Lycaenidae	Altai mountains, Kyrlyk river, near Kyrlyk, Russia	51.7056	Russia	Asia	No	Ritter et al. 2013	wsp	1	0	1	0
Phengaris	teleius obscurata	Papilionoidea	Lycaenidae	Altai mountains, Kyrlyk river, near Kyrlyk, Russia	51.7056	Russia	Asia	No	Ritter et al. 2013	wsp	1	0	1	0
Phengaris	teleius obscurata	Papilionoidea	Lycaenidae	Altai mountains, Kyrlyk river, near Kyrlyk, Russia	51.7056	Russia	Asia	No	Ritter et al. 2013	wsp	1	0	1	0
Phengaris	teleius obscurata	Papilionoidea	Lycaenidae	Altai mountains, Kyrlyk river, near Kyrlyk, Russia	51.7056	Russia	Asia	Yes	Ritter et al. 2013	wsp	1	1	0	100
Phengaris	teleius ogumae	Papilionoidea	Lycaenidae	Hokkaido, Nakasatsunai-mura, Kasai-gun, Moto-sarabetsu, Japan	42.6172	Japan	Asia	No	Ritter et al. 2013	wsp	1	0	1	0
Phengaris	teleius ogumae	Papilionoidea	Lycaenidae	Hokkaido, Nakasatsunai-mura, Kasai-gun, Moto-sarabetsu, Japan	42.6172	Japan	Asia	No	Ritter et al. 2013	wsp	1	0	1	0
Phengaris	teleius ogumae	Papilionoidea	Lycaenidae	Hokkaido, Nakasatsunai-mura, Kasai-gun, Moto-sarabetsu, Japan	42.6172	Japan	Asia	No	Ritter et al. 2013	wsp	1	0	1	0
Phengaris	teleius ogumae	Papilionoidea	Lycaenidae	Hokkaido, Nakasatsunai-mura, Kasai-gun, Moto-sarabetsu, Japan	42.6172	Japan	Asia	No	Ritter et al. 2013	wsp	1	0	1	0
Phengaris	teleius ogumae	Papilionoidea	Lycaenidae	Hokkaido, Nakasatsunai-mura, Kasai-gun, Moto-sarabetsu, Japan	42.6172	Japan	Asia	No	Ritter et al. 2013	wsp	1	0	1	0
Phengaris	teleius ogumae	Papilionoidea	Lycaenidae	Hokkaido, Nakasatsunai-mura, Kasai-gun, Moto-sarabetsu, Japan	42.6172	Japan	Asia	No	Ritter et al. 2013	wsp	1	0	1	0
Phengaris	teleius ogumae	Papilionoidea	Lycaenidae	Hokkaido, Nakasatsunai-mura, Kasai-gun, Moto-sarabetsu, Japan	42.6172	Japan	Asia	No	Ritter et al. 2013	wsp	1	0	1	0
Phengaris	teleius ogumae	Papilionoidea	Lycaenidae	Hokkaido, Nakasatsunai-mura, Kasai-gun, Moto-sarabetsu, Japan	42.6172	Japan	Asia	No	Ritter et al. 2013	wsp	1	0	1	0
Phengaris	teleius ogumae	Papilionoidea	Lycaenidae	Honshu, Aomori pref., Ohma-machi, Shimokita-gun, Okoppe, Japan	35.03	Japan	Asia	No	Ritter et al. 2013	wsp	1	0	1	0
Phengaris	teleius sinalcon	Papilionoidea	Lycaenidae	SW Gansu, Qinling mountains, valley SE of Bola (Hezuo), China	34.9888	China	Asia	No	Ritter et al. 2013	wsp	1	0	1	0
Phengaris	teleius sinalcon	Papilionoidea	Lycaenidae	SW Gansu, Qinling mountains, valley SE of Bola (Hezuo), China	34.9888	China	Asia	No	Ritter et al. 2013	wsp	1	0	1	0
Phengaris	teleius sinalcon	Papilionoidea	Lycaenidae	Shaanxi, Qinling mountains, Taibai Shan, China	33.9526	China	Asia	No	Ritter et al. 2013	wsp	1	0	1	0
Phengaris	teleius teleius	Papilionoidea	Lycaenidae	Westerwald, around Montabaur, Germany	50.4321	Germany	Europue	No	Ritter et al. 2013	wsp	1	0	1	0
Phengaris	teleius teleius	Papilionoidea	Lycaenidae	Westerwald, around Montabaur, Germany	50.4321	Germany	Europue	No	Ritter et al. 2013	wsp	1	0	1	0
Phengaris	teleius teleius	Papilionoidea	Lycaenidae	Westerwald, around Montabaur, Germany	50.4321	Germany	Europue	No	Ritter et al. 2013	wsp	1	0	1	0
Phengaris	teleius teleius	Papilionoidea	Lycaenidae	Westerwald, around Montabaur, Germany	50.4321	Germany	Europue	No	Ritter et al. 2013	wsp	1	0	1	0
Phengaris	teleius teleius	Papilionoidea	Lycaenidae	Rhône-Alpes, Divonne-les-Bains, Ain, France	46.3577	France	Europue	No	Ritter et al. 2013	wsp	1	0	1	0
Phengaris	teleius teleius	Papilionoidea	Lycaenidae	Rhône-Alpes, Divonne-les-Bains, Ain, France	46.3577	France	Europue	No	Ritter et al. 2013	wsp	1	0	1	0
Phengaris	teleius teleius	Papilionoidea	Lycaenidae	Rhône-Alpes, Divonne-les-Bains, Ain, France	46.3577	France	Europue	Yes	Ritter et al. 2013	wsp	1	1	0	100
Phengaris	teleius teleius	Papilionoidea	Lycaenidae	Rhône-Alpes, Divonne-les-Bains, Ain, France	46.3577	France	Europue	No	Ritter et al. 2013	wsp	1	0	1	0
Phengaris	teleius teleius	Papilionoidea	Lycaenidae	Lorraine, Vergonge, Jolivet, France	48.6069	France	Europue	No	Ritter et al. 2013	wsp	1	0	1	0
Phengaris	teleius teleius	Papilionoidea	Lycaenidae	Lorraine, Vergonge, Jolivet, France	48.6069	France	Europue	No	Ritter et al. 2013	wsp	1	0	1	0
Phengaris	teleius teleius	Papilionoidea	Lycaenidae	Kharkov region, near Mohnach, SE Ukraine	46.7766	Ukraine	Europue	No	Ritter et al. 2013	wsp	1	0	1	0
Phengaris	teleius teleius	Papilionoidea	Lycaenidae	Kharkov region, near Mohnach, SE Ukraine	46.7766	Ukraine	Europue	No	Ritter et al. 2013	wsp	1	0	1	0
Phengaris	teleius teleius	Papilionoidea	Lycaenidae	Kharkov region, near Mohnach, SE Ukraine	46.7766	Ukraine	Europue	No	Ritter et al. 2013	wsp	1	0	1	0
Phengaris	teleius teleius	Papilionoidea	Lycaenidae	Lugansk region, near Ilienko, SE Ukraine	49.0787	Ukraine	Europue	No	Ritter et al. 2013	wsp	1	0	1	0
Phengaris	teleius teleius	Papilionoidea	Lycaenidae	Saxony, near Schkeuditz, Germany	51.4205	Germany	Europue	No	Ritter et al. 2013	wsp	1	0	1	0
Phengaris	teleius teleius	Papilionoidea	Lycaenidae	Saxony, near Schkeuditz, Germany	51.4205	Germany	Europue	No	Ritter et al. 2013	wsp	1	0	1	0
Phengaris	teleius teleius	Papilionoidea	Lycaenidae	Bavaria, Lake Constance, near Constance, Germany	47.6796	Germany	Europue	No	Ritter et al. 2013	wsp	1	0	1	0
Phengaris	teleius teleius	Papilionoidea	Lycaenidae	Bavaria, Lake Constance, near Constance, Germany	47.6796	Germany	Europue	No	Ritter et al. 2013	wsp	1	0	1	0
Phengaris	teleius teleius	Papilionoidea	Lycaenidae	Wolka, C Poland	51.2645	Poland	Europue	No	Ritter et al. 2013	wsp	1	0	1	0
Phengaris	teleius teleius	Papilionoidea	Lycaenidae	Wolka, C Poland	51.2645	Poland	Europue	No	Ritter et al. 2013	wsp	1	0	1	0
Phengaris	teleius teleius	Papilionoidea	Lycaenidae	Wolka, C Poland	51.2645	Poland	Europue	No	Ritter et al. 2013	wsp	1	0	1	0
Phengaris	teleius teleius	Papilionoidea	Lycaenidae	Wolka, C Poland	51.2645	Poland	Europue	No	Ritter et al. 2013	wsp	1	0	1	0
Phengaris	teleius teleius	Papilionoidea	Lycaenidae	Wolka, C Poland	51.2645	Poland	Europue	No	Ritter et al. 2013	wsp	1	0	1	0
Phengaris	teleius teleius	Papilionoidea	Lycaenidae	Kosyn, E Poland	51.3871	Poland	Europue	No	Ritter et al. 2013	wsp	1	0	1	0
Phengaris	teleius teleius	Papilionoidea	Lycaenidae	Kosyn, E Poland	51.3871	Poland	Europue	No	Ritter et al. 2013	wsp	1	0	1	0
Phengaris	teleius teleius	Papilionoidea	Lycaenidae	Kosyn, E Poland	51.3871	Poland	Europue	No	Ritter et al. 2013	wsp	1	0	1	0
Phengaris	teleius teleius	Papilionoidea	Lycaenidae	Kosyn, E Poland	51.3871	Poland	Europue	No	Ritter et al. 2013	wsp	1	0	1	0
Phengaris	teleius teleius	Papilionoidea	Lycaenidae	Kosyn, E Poland	51.3871	Poland	Europue	No	Ritter et al. 2013	wsp	1	0	1	0
Phengaris	teleius teleius	Papilionoidea	Lycaenidae	Wiesiółka,S Poland	50.4175	Poland	Europue	No	Ritter et al. 2013	wsp	1	0	1	0
Phengaris	teleius teleius	Papilionoidea	Lycaenidae	Wiesiółka,S Poland	50.4175	Poland	Europue	No	Ritter et al. 2013	wsp	1	0	1	0
Phengaris	teleius teleius	Papilionoidea	Lycaenidae	Wiesiółka,S Poland	50.4175	Poland	Europue	No	Ritter et al. 2013	wsp	1	0	1	0
Phengaris	teleius teleius	Papilionoidea	Lycaenidae	Wiesiółka,S Poland	50.4175	Poland	Europue	No	Ritter et al. 2013	wsp	1	0	1	0
Phengaris	teleius teleius	Papilionoidea	Lycaenidae	Wiesiółka,S Poland	50.4175	Poland	Europue	No	Ritter et al. 2013	wsp	1	0	1	0
Phengaris	teleius teleius	Papilionoidea	Lycaenidae	Widacz, SE Poland	49.6252	Poland	Europue	No	Ritter et al. 2013	wsp	1	0	1	0
Phengaris	teleius teleius	Papilionoidea	Lycaenidae	Widacz, SE Poland	49.6252	Poland	Europue	No	Ritter et al. 2013	wsp	1	0	1	0
Phengaris	teleius teleius	Papilionoidea	Lycaenidae	Widacz, SE Poland	49.6252	Poland	Europue	No	Ritter et al. 2013	wsp	1	0	1	0
Phengaris	teleius teleius	Papilionoidea	Lycaenidae	Widacz, SE Poland	49.6252	Poland	Europue	No	Ritter et al. 2013	wsp	1	0	1	0
Phengaris	teleius teleius	Papilionoidea	Lycaenidae	Widacz, SE Poland	49.6252	Poland	Europue	No	Ritter et al. 2013	wsp	1	0	1	0
Phengaris	teleius teleius	Papilionoidea	Lycaenidae	Bedekovičeve Grabe, Croatia	45.1053	Croatia	Europue	No	Ritter et al. 2013	wsp	1	0	1	0
Phengaris	teleius teleius	Papilionoidea	Lycaenidae	Bedekovičeve Grabe, Croatia	45.1053	Croatia	Europue	No	Ritter et al. 2013	wsp	1	0	1	0
Phengaris	teleius teleius	Papilionoidea	Lycaenidae	Bedekovičeve Grabe, Croatia	45.1053	Croatia	Europue	No	Ritter et al. 2013	wsp	1	0	1	0
Phengaris	teleius teleius	Papilionoidea	Lycaenidae	Bedekovičeve Grabe, Croatia	45.1053	Croatia	Europue	No	Ritter et al. 2013	wsp	1	0	1	0
Phengaris	teleius teleius	Papilionoidea	Lycaenidae	Bedekovičeve Grabe, Croatia	45.1053	Croatia	Europue	No	Ritter et al. 2013	wsp	1	0	1	0
Phengaris	teleius teleius	Papilionoidea	Lycaenidae	Bedekovičeve Grabe, Croatia	45.1053	Croatia	Europue	No	Ritter et al. 2013	wsp	1	0	1	0
Phengaris	teleius teleius	Papilionoidea	Lycaenidae	Bedekovičeve Grabe, Croatia	45.1053	Croatia	Europue	No	Ritter et al. 2013	wsp	1	0	1	0
Phengaris	teleius teleius	Papilionoidea	Lycaenidae	Bedekovičeve Grabe, Croatia	45.1053	Croatia	Europue	No	Ritter et al. 2013	wsp	1	0	1	0
Phengaris	teleius teleius	Papilionoidea	Lycaenidae	Belarus	52.9957	Belarus	Europue	No	Ritter et al. 2013	wsp	1	0	1	0
Phengaris	teleius teleius	Papilionoidea	Lycaenidae	Belarus	52.9957	Belarus	Europue	No	Ritter et al. 2013	wsp	1	0	1	0
Phengaris	teleius teleius	Papilionoidea	Lycaenidae	Celje, Slovenia	46.2398	Slovenia	Europue	Yes	Ritter et al. 2013	wsp	1	1	0	100
Phengaris	teleius teleius	Papilionoidea	Lycaenidae	Celje, Slovenia	46.2398	Slovenia	Europue	No	Ritter et al. 2013	wsp	1	0	1	0
Phengaris	teleius teleius	Papilionoidea	Lycaenidae	Celje, Slovenia	46.2398	Slovenia	Europue	No	Ritter et al. 2013	wsp	1	0	1	0
Phengaris	teleius teleius	Papilionoidea	Lycaenidae	Ilirska Bistrica, Slovenia	45.5807	Slovenia	Europue	No	Ritter et al. 2013	wsp	1	0	1	0
Phengaris	teleius teleius	Papilionoidea	Lycaenidae	Ilirska Bistrica, Slovenia	45.5807	Slovenia	Europue	No	Ritter et al. 2013	wsp	1	0	1	0
Phengaris	teleius teleius	Papilionoidea	Lycaenidae	Ilirska Bistrica, Slovenia	45.5807	Slovenia	Europue	No	Ritter et al. 2013	wsp	1	0	1	0
Phengaris	teleius teleius	Papilionoidea	Lycaenidae	Ilirska Bistrica, Slovenia	45.5807	Slovenia	Europue	No	Ritter et al. 2013	wsp	1	0	1	0
Phengaris	teleius teleius	Papilionoidea	Lycaenidae	Nova Gorika, Slovenia	45.9549	Slovenia	Europue	No	Ritter et al. 2013	wsp	1	0	1	0
Phengaris	teleius teleius	Papilionoidea	Lycaenidae	Nova Gorika, Slovenia	45.9549	Slovenia	Europue	No	Ritter et al. 2013	wsp	1	0	1	0
Phengaris	teleius teleius	Papilionoidea	Lycaenidae	Nova Gorika, Slovenia	45.9549	Slovenia	Europue	No	Ritter et al. 2013	wsp	1	0	1	0
Phengaris	teleius teleius	Papilionoidea	Lycaenidae	Nova Gorika, Slovenia	45.9549	Slovenia	Europue	No	Ritter et al. 2013	wsp	1	0	1	0
Phengaris	teleius teleius	Papilionoidea	Lycaenidae	Transcarpathia, Mukachero District, Ukraine	48.4402	Ukraine	Europue	No	Ritter et al. 2013	wsp	1	0	1	0
Phengaris	teleius teleius	Papilionoidea	Lycaenidae	Transcarpathia, Mukachero District, Ukraine	48.4402	Ukraine	Europue	No	Ritter et al. 2013	wsp	1	0	1	0
Phengaris	teleius teleius	Papilionoidea	Lycaenidae	Transcarpathia, Mukachero District, Ukraine	48.4402	Ukraine	Europue	No	Ritter et al. 2013	wsp	1	0	1	0
Phengaris	teleius teleius	Papilionoidea	Lycaenidae	Transcarpathia, Mukachero District, Ukraine	48.4402	Ukraine	Europue	No	Ritter et al. 2013	wsp	1	0	1	0
Phengaris	teleius teleius	Papilionoidea	Lycaenidae	Transcarpathia, Mukachero District, Ukraine	48.4402	Ukraine	Europue	No	Ritter et al. 2013	wsp	1	0	1	0
Phlyaria	cyara	Papilionoidea	Lycaenidae	NA	NA	NA	NA	No	Russell et al. 2008	wsp, MLST	1	0	1	0
Phyciodes	batesii	Papilionoidea	Nymphalidae	Alger Co., MI, US	46.436	US	North America	No	Hamm et al. 2014	16S, fbpA	1	0	1	0
Phyllonorycter	blancardella	Gracillarioidea	Gracillariidae	Loire Valley, France	47.2127	France	Europue	Yes	Kaiser et al. 2010	16S, wsp, ftsZ	60	60	0	100
Phyllonorycter	blancardella	Gracillarioidea	Gracillariidae	Silwood Park, southern UK	51.408	UK	Europue	Yes	West et al. 1998	16S, ftsZ	2	2	0	100
Phyllonorycter	coryli	Gracillarioidea	Gracillariidae	Silwood Park, southern UK	51.408	UK	Europue	No	West et al. 1998	16S, ftsZ	2	0	2	0
Phyllonorycter	corylifoliella	Gracillarioidea	Gracillariidae	Silwood Park, southern UK	51.408	UK	Europue	No	West et al. 1998	16S, ftsZ	1	0	1	0
Phyllonorycter	emberizaepenella	Gracillarioidea	Gracillariidae	Silwood Park, southern UK	51.408	UK	Europue	No	West et al. 1998	16S, ftsZ	1	0	1	0
Phyllonorycter	froelichiella	Gracillarioidea	Gracillariidae	Silwood Park, southern UK	51.408	UK	Europue	Yes	West et al. 1998	16S, ftsZ	1	1	0	100
Phyllonorycter	geniculella	Gracillarioidea	Gracillariidae	Silwood Park, southern UK	51.408	UK	Europue	No	West et al. 1998	16S, ftsZ	1	0	1	0
Phyllonorycter	harrisella	Gracillarioidea	Gracillariidae	Silwood Park, southern UK	51.408	UK	Europue	Yes	West et al. 1998	16S, ftsZ	2	2	0	100
Phyllonorycter	kleemannella	Gracillarioidea	Gracillariidae	Silwood Park, southern UK	51.408	UK	Europue	No	West et al. 1998	16S, ftsZ	1	0	1	0
Phyllonorycter	lautella	Gracillarioidea	Gracillariidae	Silwood Park, southern UK	51.408	UK	Europue	No	West et al. 1998	16S, ftsZ	1	0	1	0
Phyllonorycter	maestingella	Gracillarioidea	Gracillariidae	Silwood Park, southern UK	51.408	UK	Europue	No	West et al. 1998	16S, ftsZ	2	0	2	0
Phyllonorycter	maestingella	Gracillarioidea	Gracillariidae	Silwood Park, southern UK	51.408	UK	Europue	No	West et al. 1998	16S, ftsZ	1	0	1	0
Phyllonorycter	maestingella	Gracillarioidea	Gracillariidae	Silwood Park, southern UK	51.408	UK	Europue	No	West et al. 1998	16S, ftsZ	1	0	1	0
Phyllonorycter	maestingella	Gracillarioidea	Gracillariidae	Silwood Park, southern UK	51.408	UK	Europue	No	West et al. 1998	16S, ftsZ	1	0	1	0
Phyllonorycter	nicellii	Gracillarioidea	Gracillariidae	Silwood Park, southern UK	51.408	UK	Europue	No	West et al. 1998	16S, ftsZ	1	0	1	0
Phyllonorycter	oxyacanthae	Gracillarioidea	Gracillariidae	Silwood Park, southern UK	51.408	UK	Europue	No	West et al. 1998	16S, ftsZ	2	0	2	0
Phyllonorycter	quinnata	Gracillarioidea	Gracillariidae	Silwood Park, southern UK	51.408	UK	Europue	Yes	West et al. 1998	16S, ftsZ	2	2	0	100
Phyllonorycter	rajella	Gracillarioidea	Gracillariidae	Silwood Park, southern UK	51.408	UK	Europue	No	West et al. 1998	16S, ftsZ	1	0	1	0
Phyllonorycter	schreberella	Gracillarioidea	Gracillariidae	Silwood Park, southern UK	51.408	UK	Europue	Yes	West et al. 1998	16S, ftsZ	1	1	0	100
Phyllonorycter	sorbi	Gracillarioidea	Gracillariidae	Silwood Park, southern UK	51.408	UK	Europue	No	West et al. 1998	16S, ftsZ	1	0	1	0
Phyllonorycter	stettinensis	Gracillarioidea	Gracillariidae	Silwood Park, southern UK	51.408	UK	Europue	No	West et al. 1998	16S, ftsZ	1	0	1	0
Phyllonorycter	tristrigella	Gracillarioidea	Gracillariidae	Silwood Park, southern UK	51.408	UK	Europue	No	West et al. 1998	16S, ftsZ	2	0	2	0
Phyllonorycter	ulmifoliella	Gracillarioidea	Gracillariidae	Silwood Park, southern UK	51.408	UK	Europue	Yes	West et al. 1998	16S, ftsZ	1	1	0	100
Pieris	brassicae	Papilionoidea	Pieridae	Feurs, France	45.7463	France	Europue	No	Duron et al. 2008	wsp	7	0	7	0
Pieris	melete	Papilionoidea	Pieridae	Fukuyama, Matsue, Mie, Japan	34.5264	Japan	Asia	No	Tagami and Miura 2004	wsp	8	0	8	0
Pieris	rapae	Papilionoidea	Pieridae	Morioka, Japan	39.7132	Japan	Asia	Yes	Tagami and Miura 2004	wsp	90	5	85	5.55556
Pieris	rapae	Papilionoidea	Pieridae	Mie, Japan	34.5264	Japan	Asia	No	Tagami and Miura 2004	wsp	7	0	7	0
Pieris	rapae	Papilionoidea	Pieridae	Akashi, Japan	34.6855	Japan	Asia	Yes	Tagami and Miura 2004	wsp	39	1	38	2.5641
Pieris	rapae	Papilionoidea	Pieridae	Matsue, Japan	35.4728	Japan	Asia	No	Tagami and Miura 2004	wsp	56	0	56	0
Pieris	rapae	Papilionoidea	Pieridae	Fukuyama, Japan	34.4967	Japan	Asia	Yes	Tagami and Miura 2004	wsp	161	5	156	3.10559
Pieris	rapae	Papilionoidea	Pieridae	Okinawa, Japan	26.9345	Japan	Asia	Yes	Tagami and Miura 2004	wsp	4	4	0	100
Pieris	rapae	Papilionoidea	Pieridae	Bangalore,Karnataka, India	12.9707	India	Asia	Yes	Pattabhiramaiah et al. 2012	16S	NA	NA	NA	NA
Plebejus	idas nabokovi	Papilionoidea	Lycaenidae	Schoolcraft County, Michigan, US	46.2228	US	North America	Yes	Hamm et al. 2014	16S, fbpA	2	1	1	50
Plebejus	saepiolus	Papilionoidea	Lycaenidae	White Mountains, California, US	37.5835	US	North America	Yes	Hamm et al. 2014	16S, fbpA	10	2	8	20
Plodia	interpunctella	Pyraloidea	Pyralidae	Montpellier, France	43.6104	France	Europue	No	Duron et al. 2008	wsp	12	0	12	0
Plodia	interpunctella	Pyraloidea	Pyralidae	Japan	35.9668	Japan	Asia	No	Sasaki and Ishikawa 1999	wsp, ftsZ	NA	NA	NA	NA
Plutella	xylostella	Yponomeutoidea	Plutellidae	Canada	57.7761	Canada	North America	Yes	Batista et al. 2010	wsp, ftsZ, groE	NA	NA	NA	NA
Plutella	xylostella	Yponomeutoidea	Plutellidae	Malaysia	2.59428	Malaysia	Asia	Yes	Delgado and Cook 2009	wsp, ftsZ	122	10	112	8.19672
Plutella	xylostella	Yponomeutoidea	Plutellidae	Australia	-24.8979	Australia	Australia	No	Delgado and Cook 2009	wsp, ftsZ	73	0	73	0
Plutella	xylostella	Yponomeutoidea	Plutellidae	Kenya	0.506453	Kenya	Africa	Yes	Delgado and Cook 2009	wsp, ftsZ	41	5	36	12.1951
Plutella	xylostella	Yponomeutoidea	Plutellidae	UK	54.9601	UK	Europue	No	Delgado and Cook 2009	wsp, ftsZ	24	0	24	0
Plutella	xylostella	Yponomeutoidea	Plutellidae	South Africa	-30.9031	South Africa	Africa	No	Delgado and Cook 2009	wsp, ftsZ	6	0	6	0
Plutella	xylostella	Yponomeutoidea	Plutellidae	Taiwan	23.6691	Taiwan	Asia	No	Delgado and Cook 2009	wsp, ftsZ	10	0	10	0
Plutella	xylostella	Yponomeutoidea	Plutellidae	Hawaii	19.9755	Hawaii	South America	No	Delgado and Cook 2009	wsp, ftsZ	10	0	10	0
Plutella	xylostella	Yponomeutoidea	Plutellidae	Sweden	62.8471	Sweden	Europue	No	Delgado and Cook 2009	wsp, ftsZ	5	0	5	0
Plutella	xylostella	Yponomeutoidea	Plutellidae	Germany	51.1091	Germany	Europue	Yes	Delgado and Cook 2009	wsp, ftsZ	5	2	3	40
Plutella	xylostella	Yponomeutoidea	Plutellidae	New Zealand	-42.5383	New Zealand	Oceania	No	Delgado and Cook 2009	wsp, ftsZ	10	0	10	0
Polites	mardon	Papilionoidea	Hesperiidae	Jackson Co., OR, US	40.6401	US	North America	Yes	Hamm et al. 2014	16S, fbpA	1	1	0	100
Polites	sabuleti albomontana	Papilionoidea	Hesperiidae	White Mountains, California, US	37.5835	US	North America	Yes	Hamm et al. 2014	16S, fbpA	1	1	0	100
Polygonia	c-aureum	Papilionoidea	Nymphalidae	Sweden	62.8672	Sweden	Europue	Yes	Kodandaramaiah et al. 2011	wsp, MLST	85	82	3	96.4706
Polygonia	c-aureum	Papilionoidea	Nymphalidae	Fukuyama, Japan	34.499	Japan	Asia	Yes	Tagami and Miura 2004	wsp	2	1	1	50
Polytremis	pellucida	Papilionoidea	Hesperiidae	Rice field, Thailand	15.3394	Thailand	Asia	No	Kittayapong et al. 2003	wsp, ftsZ	1	0	1	0
Polyura	athamas	Papilionoidea	Nymphalidae	Pune city, India	18.519	India	Asia	No	Salunke et al. 2012	wsp, MLST	1	0	1	0
Poritia	erycinoides	Papilionoidea	Lycaenidae	NA	NA	NA	NA	No	Russell et al. 2008	wsp, MLST	1	0	1	0
Poritia	sumatrae	Papilionoidea	Lycaenidae	NA	NA	NA	NA	No	Russell et al. 2008	wsp, MLST	1	0	1	0
Precis	iphita	Papilionoidea	Nymphalidae	Mulshi, India	18.5004	India	Asia	Yes	Salunke et al. 2012	wsp, MLST	2	1	1	50
Pseudaletis	clymenus	Papilionoidea	Lycaenidae	NA	NA	NA	NA	No	Russell et al. 2008	wsp, MLST	1	0	1	0
Pseudalmenus	chlorinda	Papilionoidea	Lycaenidae	NA	NA	NA	NA	No	Russell et al. 2008	wsp, MLST	1	0	1	0
Pseudonacaduba	aethiops	Papilionoidea	Lycaenidae	NA	NA	NA	NA	No	Russell et al. 2008	wsp, MLST	1	0	1	0
Pseudozizeeria	maha	Papilionoidea	Lycaenidae	Pune city, India	18.519	India	Asia	Yes	Salunke et al. 2012	wsp, MLST	2	2	0	100
Ptelina	carnuta	Papilionoidea	Lycaenidae	NA	NA	NA	NA	No	Russell et al. 2008	wsp, MLST	1	0	1	0
Pyrgus	ruralis lagunae	Papilionoidea	Hesperiidae	San Deigo Co., CA, US	33.145	US	North America	Yes	Hamm et al. 2014	16S, fbpA	7	1	6	14.2857
Rapala	varuna	Papilionoidea	Lycaenidae	NA	NA	NA	NA	No	Russell et al. 2008	wsp, MLST	1	0	1	0
Rathinda	amor	Papilionoidea	Lycaenidae	NA	NA	NA	NA	No	Russell et al. 2008	wsp, MLST	1	0	1	0
Salatura	genutia genutia	Papilionoidea	Nymphalidae	Okinawa, Japan	26.9308	Japan	Asia	No	Tagami and Miura 2004	wsp	4	0	4	0
Sarcopolia	illoba	Noctuoidea	Noctuidae	Tsukuba, Japan	36.1048	Japan	Asia	Yes	Tagami and Miura 2004	wsp	10	5	5	50
Schinia	lucens	Noctuoidea	Noctuidae	Ransom Co., ND, US	46.4432	US	North America	Yes	Hamm et al. 2014	16S, fbpA	1	1	0	100
Scirpophaga	incertulas	Pyraloidea	Crambidae	Rice field, Thailand	15.3394	Thailand	Asia	Yes	Kittayapong et al. 2003	wsp, ftsZ	20	2	18	10
Scirpophaga	incertulas	Pyraloidea	Crambidae	India	23.0023	India	Asia	No	Behera et al. 2001	16S	NA	NA	NA	NA
Sesamia	calamistis	Noctuoidea	Noctuidae	Lab colony, SASRI, South Africa	-29.7421	South Africa	Africa	No	Pillay et al. 2011	16S, ftsZ, wsp	22	0	22	0
Sesamia	inferens	Noctuoidea	Noctuidae	Rice field, Thailand	15.3394	Thailand	Asia	No	Kittayapong et al. 2003	wsp, ftsZ	4	0	4	0
Simiskina	pheretia	Papilionoidea	Lycaenidae	NA	NA	NA	NA	No	Russell et al. 2008	wsp, MLST	1	0	1	0
Sinthusa	malika	Papilionoidea	Lycaenidae	NA	NA	NA	NA	No	Russell et al. 2008	wsp, MLST	1	0	1	0
Spalgis	epius	Papilionoidea	Lycaenidae	Malaysia	2.59428	Malaysia	Asia	Yes	Russell et al. 2008	wsp, MLST	1	1	0	100
Spalgis	lemolea	Papilionoidea	Lycaenidae	NA	NA	NA	NA	No	Russell et al. 2008	wsp, MLST	1	0	1	0
Speyeria	diana	Papilionoidea	Nymphalidae	North Carolina, US	35.5728	US	North America	Yes	Hamm et al. 2014	16S, fbpA	1	1	0	100
Speyeria	idalia	Papilionoidea	Nymphalidae	Buena Vista prairie, Wisconsin,US	43.0105	US	North America	Yes	Hamm et al. 2014	16S, fbpA	1	1	0	100
Speyeria	idalia	Papilionoidea	Nymphalidae	Hog Back prairie, Wisconsin,US	42.6884	US	North America	Yes	Hamm et al. 2014	16S, fbpA	1	1	0	100
Speyeria	idalia	Papilionoidea	Nymphalidae	Thompson Prairie, Wisconsin, US	43.017	US	North America	Yes	Hamm et al. 2014	16S, fbpA	1	1	0	100
Speyeria	zerene hippolyta	Papilionoidea	Nymphalidae	Oregon, USA	43.7702	US	North America	Yes	Mchugh et al. 2013	16S	66	2	64	3.0303
Spilosoma	oblique	Noctuoidea	Arctiidae	Bangalore,Karnataka, India	12.9707	India	Asia	No	Pattabhiramaiah et al. 2012	16S	NA	NA	NA	NA
Spodoptera	exempta	Noctuoidea	Noctuidae	Tanzania	-6.46016	Tanzania	Africa	Yes	Graham et al. 2012	wsp, MLST	59	43	16	72.8814
Spodoptera	litura	Noctuoidea	Noctuidae	Bangalore,Karnataka, India	12.9707	India	Asia	No	Pattabhiramaiah et al. 2012	16S	NA	NA	NA	NA
Strymon	melinos	Papilionoidea	Lycaenidae	NA	NA	NA	NA	No	Russell et al. 2008	wsp, MLST	1	0	1	0
Strymon	spini	Papilionoidea	Lycaenidae	NA	NA	NA	NA	No	Russell et al. 2008	wsp, MLST	1	0	1	0
Surendra	florimel	Papilionoidea	Lycaenidae	NA	NA	NA	NA	No	Russell et al. 2008	wsp, MLST	1	0	1	0
Surendra	vivarna	Papilionoidea	Lycaenidae	NA	NA	NA	NA	Yes	Russell et al. 2008	wsp, MLST	1	1	0	100
Talicada	nyseus	Papilionoidea	Lycaenidae	Bangalore, India	12.9707	India	Asia	Yes	Ankola et al. 2011	wsp, ftsZ	60	30	30	50
Talicada	nyseus	Papilionoidea	Lycaenidae	Pune city, India	18.519	India	Asia	Yes	Salunke et al. 2012	wsp, MLST	3	3	0	100
Tanaecia	julii	Papilionoidea	Nymphalidae	NA	NA	NA	NA	No	Russell et al. 2008	wsp, MLST	1	0	1	0
Taractrocera	ceramus	Papilionoidea	Hesperiidae	Mulshi, India	18.5004	India	Asia	Yes	Salunke et al. 2012	wsp, MLST	2	1	1	50
Tarucus	nara	Papilionoidea	Lycaenidae	Junnar, India	19.2054	India	Asia	Yes	Salunke et al. 2012	wsp, MLST	1	1	0	100
Telicota	ancilla	Papilionoidea	Hesperiidae	Thane, India	19.2181	India	Asia	No	Salunke et al. 2012	wsp, MLST	1	0	1	0
Terias	hecabe	Papilionoidea	Pieridae	Bangalore,Karnataka, India	12.9707	India	Asia	Yes	Pattabhiramaiah et al. 2012	16S	NA	NA	NA	NA
Thecla	coelicolor	Papilionoidea	Lycaenidae	NA	NA	NA	NA	No	Russell et al. 2008	wsp, MLST	1	0	1	0
Theritas	mavors	Papilionoidea	Lycaenidae	NA	NA	NA	NA	No	Russell et al. 2008	wsp, MLST	1	0	1	0
Thersamonia	thersamon	Papilionoidea	Lycaenidae	Russia	61.6249	Russia	Asia	Yes	Russell et al. 2008	wsp, MLST	1	1	0	100
Thestor	swanepoeli	Papilionoidea	Lycaenidae	NA	NA	NA	NA	No	Russell et al. 2008	wsp, MLST	1	0	1	0
Tholera	cespitis	Noctuoidea	Noctuidae	Silwood Park, southern UK	51.4058	UK	Europue	No	West et al. 1998	16S, ftsZ	1	0	1	0
Thymelicus	lineola	Papilionoidea	Hesperiidae	Cockfosters, UK	51.6479	UK	Europue	Yes	Duron et al. 2008	wsp	15	15	0	100
Thymelicus	sylvestris	Papilionoidea	Hesperiidae	Cockfosters, UK	51.6479	UK	Europue	Yes	Duron et al. 2008	wsp	23	23	0	100
Tiracola	plagiata	Noctuoidea	Noctuidae	Bangalore,Karnataka, India	12.9707	India	Asia	No	Pattabhiramaiah et al. 2012	16S	NA	NA	NA	NA
Tirumala	limniace	Papilionoidea	Nymphalidae	Bangalore, India	12.9707	India	Asia	No	Ankola et al. 2011	wsp, ftsZ	30	0	30	0
Tirumala	limniace	Papilionoidea	Nymphalidae	Pune city, India	18.519	India	Asia	Yes	Salunke et al. 2012	wsp, MLST	2	1	1	50
Tirumala	septentrionis	Papilionoidea	Nymphalidae	Thane, India	19.2181	India	Asia	No	Salunke et al. 2012	wsp, MLST	1	0	1	0
Tmolus	echion	Papilionoidea	Lycaenidae	NA	NA	NA	NA	No	Russell et al. 2008	wsp, MLST	1	0	1	0
Tomares	ballus	Papilionoidea	Lycaenidae	NA	NA	NA	NA	No	Russell et al. 2008	wsp, MLST	1	0	1	0
Triclema	hades	Papilionoidea	Lycaenidae	NA	NA	NA	NA	No	Russell et al. 2008	wsp, MLST	1	0	1	0
Triodia	sylvina	Hepialoidea	Hepialidae	Montpellier, France	43.6104	France	Europue	Yes	Duron et al. 2008	wsp	4	4	0	100
Tuta	absoluta	Gelechioidea	Gelechiidae	Coastal Croatia	42.6399	Croatia	Europue	Yes	Skaljac et al. 2012	NA	NA	NA	NA	NA
Tuta	absoluta	Gelechioidea	Gelechiidae	Montenegro	42.7103	Montenegro	Europue	Yes	Skaljac et al. 2012	NA	NA	NA	NA	NA
Udaspes	folus	Papilionoidea	Hesperiidae	Thane, India	19.2179	India	Asia	Yes	Salunke et al. 2012	wsp, MLST	1	1	0	100
Uranothauma	falkensteini	Papilionoidea	Lycaenidae	NA	NA	NA	NA	No	Russell et al. 2008	wsp, MLST	1	0	1	0
Ussuriana	stygiana	Papilionoidea	Lycaenidae	Tochigi, Gunma, Saitama, Japan	35.9159	Japan	Asia	Yes	Tagami and Miura 2004	wsp	7	1	6	14.2857
Vanessa	cardui	Papilionoidea	Nymphalidae	Pune city, India	18.519	India	Asia	No	Salunke et al. 2012	wsp, MLST	1	0	1	0
Vanessa	indica	Papilionoidea	Nymphalidae	Okinawa, Japan	26.9308	Japan	Asia	No	Tagami and Miura 2004	wsp	1	0	1	0
Vanessa	virginiensis	Papilionoidea	Nymphalidae	NA	NA	NA	NA	No	Russell et al. 2008	wsp, MLST	1	0	1	0
Xestia	c-nigrum	Noctuoidea	Noctuidae	Silwood Park, southern UK	51.4058	UK	Europue	Yes	West et al. 1998	16S, ftsZ	1	1	0	100
Xestia	xanthographa	Noctuoidea	Noctuidae	Silwood Park, southern UK	51.4058	UK	Europue	No	West et al. 1998	16S, ftsZ	1	0	1	0
Yasoda	pita	Papilionoidea	Lycaenidae	NA	NA	NA	NA	No	Russell et al. 2008	wsp, MLST	1	0	1	0
Ypthima	argus	Papilionoidea	Nymphalidae	Mie, Tokyo, Japan	35.6198	Japan	Asia	Yes	Tagami and Miura 2004	wsp	4	2	2	50
Ypthima	asterope	Papilionoidea	Nymphalidae	Junnar, India	19.2092	India	Asia	Yes	Salunke et al. 2012	wsp, MLST	5	1	4	20
Ypthima	sp.	Papilionoidea	Nymphalidae	Junnar, India	19.2092	India	Asia	No	Salunke et al. 2012	wsp, MLST	1	0	1	0
Zetona	delospilia	Papilionoidea	Lycaenidae	NA	NA	NA	NA	No	Russell et al. 2008	wsp, MLST	1	0	1	0
Zintha	hintza	Papilionoidea	Lycaenidae	NA	NA	NA	NA	No	Russell et al. 2008	wsp, MLST	1	0	1	0
Zizeeria	knysna	Papilionoidea	Lycaenidae	Pune city, India	18.5206	India	Asia	Yes	Salunke et al. 2012	wsp, MLST	2	2	0	100
Zizeeria	maha	Papilionoidea	Lycaenidae	Japan	36.4278	Japan	Asia	Yes	Sumi et al. 2013	wsp	16	13	3	81.25
Zizeeria	maha	Papilionoidea	Lycaenidae	Japan	36.4278	Japan	Asia	Yes	Sumi et al. 2013	wsp	81	78	3	96.2963
Zizeeria	maha	Papilionoidea	Lycaenidae	Fukuyama, Gunma, Japan	36.3892	Japan	Asia	Yes	Tagami and Miura 2004	wsp	6	2	4	33.3333
Zizula	hylax	Papilionoidea	Lycaenidae	NA	NA	NA	NA	No	Russell et al. 2008	wsp, MLST	1	0	1	0
n= total number of individuals used for detection; NA= Not available; in our analysis; Standard PCR were used for the detection of Wolbachia in all studies except in Kittayapong et al. (2003) in which Long PCR were used following the method of Jeyaprakash and Hoy (2000) with wsp primer; 16S (Werren and Windsor 2000); wsp (Zhou et al 1998); ftsZ(Werren et al. 1995); groE (Masui et al. 1997); MLST=…
55. Behera L, Sahu SC, Rajamani S, Mohan M. Molecular evidence for Wolbachia
in rice insects. Curr Sci. 2001;81(10):1299–300.
56. Ankola K, Brueckner D, Puttaraju HP. Wolbachia endosymbiont infection in
two Indian butterflies and female-biased sex ratio in the Red Pierrot.
Talicada nyseus Journal of Biosciences. 2011;36(5):845–50. doi:10.1007/
s12038-011-9149-3.
57. Baldo L, Bordenstein S, Wernegreen JJ, Werren JH. Widespread
recombination throughout Wolbachia genomes. Mol Biol Evol.
2006;23(2):437–49. doi:10.1093/molbev/msj049.
58. Batista PD, Keddie BA, Dosdall LM, Harris HL. Phylogenetic placement and
evidence for horizontal transfer of Wolbachia in Plutella xylostella
(Lepidoptera: Plutellidae) and its parasitoid, Diadegma insulare
(Hymenoptera: Ichneumonidae). Can Entomol. 2010;142(1):57–64.
doi:10.4039/n09-050.
59. Chai H-N, Du Y-Z, Qiu B-L, Zhai B-P. Detection and phylogenetic analysis of
Wolbachia in the Asiatic rice leafroller, Cnaphalocrocis medinalis, in Chinese
populations. Journal of Insect Science (Tucson). 2011;11:1–13.
60. Dyson EA, Kamath MK, Hurst GDD. Wolbachia infection associated with
all-female broods in Hypolimnas bolina (Lepidoptera : Nymphalidae):
evidence for horizontal transmission of a butterfly male killer. Heredity.
2002;88:166–71. doi:10.1038/sj/hdy/6800021.
61. Hamm CA, Handley CA, Pike A, Forister ML, Fordyce JA, Nice CC. Wolbachia
infection and lepidoptera of conservation concern. Journal of Insect Science
(Madison). 2014; 14(6):(14 January 2014)-(14 January).
62. Hassan SSM, Idris E, Majerus MEN. Male-killer dynamics in the tropical
butterfly, Acraea encedana (Lepidoptera: Nymphalidae). Instr Sci.
2013;20(6):717–22. doi:10.1111/j.1744-7917.2012.01570.x.
63. Hassan SSM, Idris E, Majerus MEN. Morph ratio dynamics under male-killer
invasion: the case of the tropical butterfly Acraea encedon (Lepidoptera:
Nymphalidae). Tropical Lepidoptera Research. 2013;23(1):14–21.
64. Jeyaprakash A, Hoy MA. Long PCR improves Wolbachia DNA amplification:
wsp sequences found in 76 % of sixty-three arthropod species. Insect Mol
Biol. 2000;9(4):393–405. doi:10.1046/j.1365-2583.2000.00203.x.
65. Kageyama D, Nishimura G, Ohno S, Takanashi T, Hoshizaki S, Ishikawa Y. Wolbachia
infection and an all-female trait in Ostrinia orientalis and Ostrinia zaguliaevi.
Entomol Exp Appl. 2004;111(1):79–83. doi:10.1111/j.0013-8703.2004.00153.x.
66. Kellen WR, Hoffmann DF, Kwock RA. Wolbachia sp. (Rickettsiales:
Rickettsiaceae) a symbiont of the almond moth, Ephestia cautella:
Ultrastructure and influence on host fertility. J Invertebr Pathol.
1981;37(3):273–83. doi:10.1016/0022-2011(81)90087-2.
67. Kittayapong P, Jamnongluk W, Thipaksorn A, Milne JR, Sindhusake C. Wolbachia
infection complexity among insects in the tropical rice-field community.
Mol Ecol. 2003;12(4):1049–60. doi:10.1046/j.1365-294X.2003.01793.x.
68. Kodandaramaiah U, Weingartner E, Janz N, Dalen L, Nylin S. Population structure
in relation to host-plant ecology and Wolbachia infestation in the comma
butterfly. J Evol Biol. 2011;24(10):2173–85. doi:10.1111/j.1420-9101.2011.02352.x.
69. Li J, Wang Z-y, Bourguet D, He K-l. Wolbachia infection in populations of
Ostrinia furnacalis: diversity, prevalence, phylogeny and evidence for
horizontal transmission. Journal of Integrative Agriculture. 2013;12(2):283–95.
doi:10.1016/s2095-3119(13)60227-0.
70. Lohman DJ, Peggie D, Pierce NE, Meier R. Phylogeography and genetic
diversity of a widespread Old World butterfly, Lampides boeticus
(Lepidoptera: Lycaenidae). BMC Evolutionary Biology. 2008;8:14 pp.-pp.
71. Masui S, Sasaki T, Ishikawa H. groE-homologous operon of Wolbachia, an
intracellular symbiont of arthropods. In: A new approach for their phylogeny.
14th ed. Tokyo: Zoological Science; 1997. p. 38.
72. McHugh A, Bierzychudek P, Greever C, Marzulla T, Van Buskirk R, Binford G.
A molecular phylogenetic analysis of Speyeria and its implications for the
management of the threatened Speyeria zerene hippolyta. J Insect Conserv.
2013;17(6):1237–53. doi:10.1007/s10841-013-9605-5.
73. Narita S, Nomura M, Kato Y, Fukatsu T. Genetic structure of sibling butterfly
species affected by Wolbachia infection sweep: evolutionary and biogeographical
implications. Mol Ecol. 2006;15(4):1095–108. doi:10.1111/j.1365-294X.2006.02857.x.
74. Nice CC, Gompert Z, Forister ML, Fordyce JA. An unseen foe in arthropod
conservation efforts: the case of Wolbachia infections in the Karner blue
butterfly. Biol Conserv. 2009;142(12):3137–46. doi:10.1016/j.biocon.2009.08.020.
75. Pattabhiramaiah M, Reddy M, Brueckner D. Presence of Wolbachia in the
Lepidopteran insect pests of mulberry. International Journal of
Environmental Engineering Research. 2012;1:16–22.
76. Pillay P, Sweby DL, Martin LA, Zulu M, Conlong DE, Rutherford RS. Effects of
Wolbachia infection on the interactions between Eldana saccharina and its
insect parasitoids. Proceedings of the Annual Congress - South African
Sugar Technologists' Association. 2011;84:292–7.
77. Ritter S, Michalski SG, Settele J, Wiemers M, Fric ZF, Sielezniew M et al.
Wolbachia Infections Mimic Cryptic Speciation in Two Parasitic Butterfly
Species, Phengaris teleius and P. nausithous (Lepidoptera: Lycaenidae). Plos
One. 2013;8(11). doi:10.1371/journal.pone.0078107.
78. Russell JA, Goldman-Huertas B, Moreau CS, Baldo L, Stahlhut JK, Werren JH,
et al. Specialization and geographic isolation among Wolbachia symbionts
from ants and lycaenid butterflies. Evolution. 2009;63(3):624–40. doi:10.1111/
j.1558-5646.2008.00579.x.
79. Sasaki T, Kubo T, Ishikawa H. Interspecific transfer of Wolbachia between
two lepidopteran insects expressing cytoplasmic incompatibility: a
Wolbachia variant naturally infecting Cadra cautella causes male killing in
Ephestia kuehniella. Genetics. 2002;162(3):1313–9.
80. Sielezniew M, Rutkowski R, Ponikwicka-Tyszko D, Ratkiewicz M, Dziekanska I,
Svitra G. Differences in genetic variability between two ecotypes of the
endangered myrmecophilous butterfly Phengaris (=Maculinea) alcon- the
setting of conservation priorities. Insect Conservation and Diversity.
2012;5(3):223–36. doi:10.1111/j.1752-4598.2011.00163.x.
81. Zhou WG, Rousset F, O'Neill S. Phylogeny and PCR-based classification of
Wolbachia strains using wsp gene sequences. Proceedings of the Royal
Society B-Biological Sciences. 1998;265(1395):509–15.
82. Skaljac M, Kostanjsek R, Zanic K. The presence of Wolbachia in Tuta absoluta
(Lepidoptera: Gelechiidae) populations from coastal Croatia and
Montenegro. African Entomology. 2012;20(1):191–4.
