# Supplementary material for: Wolbachia in butterflies and moths: geographic structure in infection frequency
Source: Front Zool. 2015 Jul 16;12:16. doi: 10.1186/s12983-015-0107-z (PMC4502936; doi:10.1186/s12983-015-0107-z)
Supplement: Additional file 2: Table S2. — Wolbachia infection frequency estimates and beta-binomial parameter estimates for geographic and taxonomic groups of Lepidoptera. [file 12983_2015_107_MOESM2_ESM.xlsx]

## Sheet: Table S2
Table S2. Wolbachia infection frequency estimates and beta-binomial parameter estimates for geographic and phylogenetic groups of Lepidoptera.*
Group/Region	Pops	Total	Infected	μ	s	α	β	Avg. inf. freq (%)	Incidence, c=0.001 (%)	Incidence, c=0.0001 (%)
Lepidoptera	660	7604	2428	0.32(0.22,0.45)	0.1(0.07,0.13)	0.51(0.33,1.06)	1.08(0.66,1.64)	24.15(21.25,27.31)	96.81(90.47,99.91)	99(95.59,99.99)
Superfamily
Drepanoidea	1	1	1	1	NA	NA	NA	100	NA	NA
Geometroidea	2	5	1	0.2	NA	NA	NA	50	NA	NA
Gracillarioidea**	24	91	71	0.78(0.2,0.93)	0.18(0.07,0.26)	NA	NA	33.33(16.67,54.17)	NA	NA
Hepialoidea	1	4	4	1	NA	NA	NA	100	NA	NA
Lasiocampoidea	1	2	1	0.5	NA	NA	NA	50	NA	NA
Noctuoidea	22	129	55	0.43(0.07,0.63)	0.13(0.04,0.15)	0.56(0.02,4.83)	0.75(0.1,6.5)	29.61(12.66,47.53)	98.25(18.61,100)	99.52(22.25,100)
Papilionoidea	547	4052	1676	0.41(0.33,0.48)	0.1(0.07,0.14)	0.81(0.35,1.69)	1.15(0.56,2.15)	21.98(18.69,25.26)	99.58(92.7,100)	99.93(96.77,100)
Pyraloidea	51	3013	602	0.2(0.14,0.5)	0.05(0.02,0.12)	0.45(0.36,1.3)	1.82(0.66,4.57)	40.31(31.39,49.74)	93.97(90.47,99.98)	97.88(95.79,100)
Tortricoidea	1	1	0	0	NA	NA	NA	0	NA	NA
Yponomeutoidea	10	306	17	0.06(0,0.09)	0(0,0.02)	0.9(0.02,20.72)	15.3(1.46,293.87)	6.04(0,14.47)	97.61(0,100)	99.7(0,100)
Family
Arctiidae	1	2	0	0	NA	NA	NA	0	NA	NA
Crambidae	30	2780	574	0.21(0.14,0.62)	0.05(0.02,0.1)	0.47(0.38,3.91)	1.79(0.83,4.87)	56.11(45.82,65.92)	94.48(91.48,100)	98.11(96.46,100)
Drepanidae	1	1	1	1	NA	NA	NA	100	NA	NA
Epicopeiidae	1	4	0	0	NA	NA	NA	0	NA	NA
Geometridae	1	1	1	1	NA	NA	NA	100	NA	NA
Gracillariidae**	24	91	71	0.78(0.2,0.93)	0.18(0.07,0.26)	NA	NA	33.33(16.67,54.17)	NA	NA
Hepialidae	1	4	4	1	NA	NA	NA	100	NA	NA
Hesperiidae	16	64	52	0.81(0.48,0.96)	0.13(0.03,0.2)	0.18(0.03,1.4)	0.04(0,0.99)	63.39(41.52,84.38)	94.56(84.32,100)	96.41(86.22,100)
Lasiocampidae	1	2	1	0.5	NA	NA	NA	50	NA	NA
Noctuidae	21	127	55	0.43(0.09,0.64)	0.13(0.05,0.15)	0.57(0.02,6)	0.75(0.1,7.98)	31.02(13.26,51.09)	98.42(23.12,100)	99.58(26.98,100)
Nymphalidae	84	2451	1098	0.45(0.35,0.52)	0.05(0.02,0.09)	2.12(0.77,6.06)	2.61(1.17,6.3)	33.6(26.4,40.79)	100(99.38,100)	100(99.89,100)
Papilionidae	12	114	31	0.27(0,0.45)	0.07(0.01,0.07)	0.76(0.01,27.26)	2.03(1.11,46.21)	8.33(0,20.83)	99.05(0,100)	99.83(0,100)
Pieridae	36	574	134	0.23(0.12,0.48)	0.14(0.06,0.21)	0.08(0.04,0.25)	0.26(0.09,0.73)	44.36(29.72,59.13)	54.76(34.77,87.43)	62.41(40.34,92.72)
Plutellidae	10	306	17	0.06(0.01,0.1)	0(0,0.01)	0.9(0.02,39.28)	15.3(1.46,503.54)	6.04(0.82,14.44)	97.61(6.25,100)	99.7(8.38,100)
Pyralidae	21	233	28	0.12(0.02,0.29)	0.04(0.01,0.07)	0.21(0.02,1.01)	1.52(0.48,7.93)	17.73(6.46,31.83)	73.14(11.93,99.74)	83.33(14.73,99.98)
Tortricidae	1	1	0	0	NA	NA	NA	0	NA	NA
Country/Region
Africa	21	999	466	0.47(0.35,0.58)	0.06(0.02,0.14)	1.69(0.34,5.32)	1.94(0.4,6.4)	39.29(24.07,54.65)	100(94.16,100)	100(97.39,100)
American Samoa	4	610	321	0.53(0.5,1)	0.01(0,0.08)	9.27(1.17,199.42)	8.35(0.47,195.57)	75.07(50.15,100)	100(99.99,100)	100(100,100)
Asia	299	4407	974	0.22(0.15,0.39)	0.07(0.03,0.13)	0.38(0.27,0.64)	1.33(0.62,2.87)	27.75(23.42,32.03)	91.51(85.87,98.47)	96.44(92.51,99.62)
Australia	2	78	2	0.03	NA	NA	NA	20	NA	NA
Belarus	4	4	0	0	NA	NA	NA	0	0	0
Bulgaria	2	2	0	0	NA	NA	NA	0	0	0
China	25	2525	476	0.19(0.13,0.67)	0.04(0.01,0.05)	0.52(0.44,29.85)	2.23(1.77,21.87)	52.42(42.42,62.4)	95.52(93.45,100)	98.64(97.6,100)
Croatia	10	10	0	0	NA	NA	NA	0	0	0
Europe	199	643	301	0.47(0.3,0.58)	0.15(0.09,0.22)	0.69(0.07,2.81)	0.79(0.08,4.08)	13.33(9.26,17.68)	99.3(62.15,100)	99.86(66.61,100)
Fiji	3	201	134	0.67(0.63,0.8)	0(0,0.01)	98.52(24,163.25)	49.26(6,81.62)	69.31(62.96,80)	100(100,100)	100(100,100)
France	23	392	240	0.61(0.47,0.78)	0.07(0.03,0.16)	1.65(0.24,8.83)	1.05(0.09,7.51)	30.99(13.73,48.03)	100(94.1,100)	100(96.18,100)
Germany**	48	52	4	0.08(0,0.16)	0.05(0.01,0.1)	NA	NA	5(0,11.25)	NA	NA
Ghana	1	1	1	1	NA	NA	NA	100	NA	NA
Hawaii	1	10	0	0	NA	NA	NA	0	NA	NA
India	65	448	104	0.23(0.11,0.36)	0.08(0.06,0.11)	0.38(0.06,1.54)	1.25(0.44,2.71)	32.74(23.81,42.6)	91.79(38.9,99.99)	96.55(46.59,100)
Japan	100	944	278	0.29(0.16,0.47)	0.14(0.07,0.18)	0.19(0.1,0.48)	0.45(0.21,1.31)	19.39(13.46,24.95)	78.7(59.51,96.77)	86.16(68.25,98.92)
Kazakhstan	3	3	0	0	NA	NA	NA	0	0	0
Kenya	1	41	5	0.12	NA	NA	NA	12.2	NA	NA
Lithuania and Poland	1	1	1	1	NA	NA	NA	100	NA	NA
Lycaenidae	399	849	361	0.43(0.28,0.55)	0.2(0.16,0.23)	0.19(0.06,0.52)	0.26(0.08,1)	16.26(12.5,20.03)	83.54(60.07,97.6)	89.37(65.03,99.27)
Malaysia	9	178	42	0.24(0.1,1)	0.07(0.01,0.07)	0.46(0.19,28.05)	1.48(1.2,23.62)	84.36(63.27,100)	94.71(72.17,100)	98.15(82.12,100)
Mongolia**	19	19	4	0.21(0.05,0.42)	0.18(0.05,0.26)	NA	NA	21.05(5.26,42.11)	NA	NA
New Zealand	1	10	0	0	NA	NA	NA	0	NA	NA
North America	41	557	222	0.4(0.23,0.74)	0.19(0.11,0.23)	0.11(0.03,0.19)	0.16(0.02,0.54)	68.69(54.69,81.58)	70.37(51.75,89.17)	76.78(56.23,92.48)
Oceania	8	821	455	0.55(0.51,0.72)	0.02(0,0.08)	7.67(1.18,40)	6.17(0.63,33.9)	63.53(42.6,82.93)	100(99.97,100)	100(100,100)
Poland	29	29	0	0	NA	NA	NA	0	0	0
Romania	1	1	0	0	NA	NA	NA	0	NA	NA
Russia**	73	134	16	0.12(0.05,0.3)	0.11(0.05,0.21)	NA	NA	21.92(13.7,31.51)	NA	NA
Slovenia**	22	38	2	0.05(0,0.14)	0.05(0.02,0.13)	NA	NA	9.09(0,22.73)	NA	NA
South Africa**	8	121	32	0.26(0,0.65)	0.22(0.11,0.29)	NA	NA	25(0,50)	NA	NA
South America	1	10	0	0	NA	NA	NA	0	NA	NA
Spain	3	3	0	0	NA	NA	NA	0	0	0
Sweden	1	5	0	0	NA	NA	NA	0	NA	NA
Taiwan	1	10	0	0	NA	NA	NA	0	NA	NA
Tanzania	1	59	43	0.73	NA	NA	NA	72.88	NA	NA
Thailand	10	121	47	0.39(0.08,0.48)	0.04(0.01,0.12)	3.59(0.19,156.53)	5.65(1.15,214.98)	20.88(3,40.91)	100(61.27,100)	100(71.74,100)
Uganda	10	777	385	0.5(0.42,0.66)	0.02(0,0.07)	5.43(1.49,279.36)	5.53(0.96,370.43)	44(30.57,58.23)	100(100,100)	100(100,100)
UK**	39	106	53	0.5(0.17,0.78)	0.26(0.14,0.26)	NA	NA	33.33(17.95,48.72)	NA	NA
Ukraine	9	9	0	0	NA	NA	NA	0	0	0
US	41	557	222	0.4(0.22,0.73)	0.19(0.11,0.23)	0.11(0.03,0.2)	0.16(0.02,0.52)	68.69(55.91,81.37)	70.37(53.37,89.8)	76.78(58.29,93.04)
Vietnam	1	16	8	0.5	NA	NA	NA	50	NA	NA
"μ" estimated mean infection frequency across all species;"β" and "α"shape parameters for the beta distribution of between-species infection frequencies; "c" the minimum infection frequencies, below which species are considered to be uninfected; n, number of species sampled; "s" estimated standard deviation in infection frequencies;
* Number between brackets define 95% confidence intervals from 1000 replicate bootstraps. Not shown for groups with less than 3 populations screened.
** Missing entries for parameter and incidence estimates absent because the method of moments as in Hilgenboecker et al. 2008 yielded non-sensical negative estimates of α and β. This implies a poor fit of the beta-binomial model in these cases, due to small sample size or because the sample prevalences are truly less variable than the model allows.Pops = number of populations tested for Wolbachia…
